# Supplementary material for: Genome-wide association study for female fertility in Nordic Red cattle
Source: BMC Genet. 2015 Sep 15;16:110. doi: 10.1186/s12863-015-0269-x (PMC4570259; doi:10.1186/s12863-015-0269-x)
Supplement: Additional file 2: Table S1. — SNPs significantly associated with Fertility index in the Nordic Red Cattle. A genome wide association scan was performed on the Nordic Red Cattle for the fertility index. SNPs were considered significant at Bonferroni corrected P-value < 0.05 (−log10(P) > 8.25). (TXT 1811 kb) [file 12863_2015_269_MOESM2_ESM.txt]

markername	bp	RSnumber	MAF	b.value	SE	logP
Chr1:41638428	41638428	rs43227620	0.331894864632574	-1.35009214985462	0.227560616725095	8.49266290031583
Chr1:81779356	81779356	rs134568155	0.282027718091964	1.47589045180957	0.232508156091361	9.6166698534096
Chr1:81783321	81783321	rs109890648	0.2820199398367	1.47594727206259	0.232511889909924	9.61706802297337
Chr1:81788586	81788586	rs135517168	0.281877385045122	1.48312217514915	0.232586839258641	9.69775335232982
Chr1:125116803	125116803	.	0.145648216587881	1.74595524738367	0.29471075904664	8.47013893150568
Chr1:125118529	125118529	.	0.145648216587881	1.74595524738367	0.29471075904664	8.47013893150568
Chr1:125158625	125158625	rs378465228	0.350394456381607	1.53611103845913	0.22927552044349	10.6266153039889
Chr1:128305913	128305913	rs470250168	0.150279576708208	1.72201797664791	0.294570035806978	8.26587145548649
Chr1:128318241	128318241	rs380254554	0.150279093253116	1.7220203767323	0.2945703816135	8.26587478153361
Chr1:128318764	128318764	rs378667019	0.150279394069618	1.72203148714553	0.294570283083525	8.26597746343268
Chr1:128319454	128319454	rs383820261	0.15024806617963	1.72131087823769	0.294591835064132	8.25854109092202
Chr1:128324114	128324114	rs381290984	0.150244456381607	1.72126273759372	0.294590028642308	8.25821102267956
Chr1:128328533	128328533	rs41639313	0.150244456381607	1.72126273759372	0.294590028642308	8.25821102267956
Chr1:128328732	128328732	rs41639314	0.157220487752471	1.70222491593233	0.288009589529399	8.43350513321011
Chr1:128331767	128331767	rs380484097	0.150317017619252	1.72193365093658	0.294613506712863	8.26289839558463
Chr1:128334268	128334268	rs476399453	0.150244456381607	1.72126273759372	0.294590028642308	8.25821102267956
Chr1:128338230	128338230	rs379670799	0.150244456381607	1.72126273759372	0.294590028642308	8.25821102267956
Chr1:128339135	128339135	rs380987971	0.150244456381607	1.72126273759372	0.294590028642308	8.25821102267956
Chr1:128340977	128340977	rs384300834	0.155925795015041	1.7491054031961	0.293249272037835	8.57599862086217
Chr1:128343111	128343111	rs380154506	0.15655993768801	1.70805428574399	0.288919899759269	8.43757064886044
Chr1:128343329	128343329	.	0.15655993768801	1.70805428574399	0.288919899759269	8.43757064886044
Chr1:128346133	128346133	rs380805461	0.155041673828964	1.75034820887036	0.293837534847839	8.55567400351844
Chr1:128353690	128353690	rs384393904	0.154954308122046	1.75262999020824	0.29418519762376	8.55756157445796
Chr1:128354529	128354529	rs379709241	0.155219144821659	-1.75384664169679	0.294265560262489	8.56416857848146
Chr1:128355719	128355719	rs380410066	0.155114116888698	1.75251232239049	0.294230734872276	8.55407947557646
Chr1:128356505	128356505	rs43265256	0.15581417060593	-1.75554739696126	0.294455468503508	8.56926086015214
Chr1:128356805	128356805	rs378583323	0.155060066609368	1.75145576811687	0.294201578306582	8.54617742839687
Chr1:128356895	128356895	rs43265257	0.156434389772239	-1.75368174896978	0.29449813796809	8.55029426405894
Chr1:128358672	128358672	rs382859653	0.155059636871508	1.75142659906703	0.294202544106984	8.54586497643051
Chr1:128358789	128358789	rs379380954	0.154500526428878	1.75561977564991	0.295291436676263	8.52546987346721
Chr1:128358791	128358791	rs382573100	0.154500526428878	1.75561977564991	0.295291436676263	8.52546987346721
Chr1:128359174	128359174	rs380488328	0.154500526428878	1.75561977564991	0.295291436676263	8.52546987346721
Chr1:128359386	128359386	rs385500874	0.154512924366137	1.75550234347544	0.295270746921681	8.52551952856602
Chr1:128393247	128393247	rs43265294	0.321987183068328	1.53804712499503	0.231749950426135	10.4416553200572
Chr1:128401126	128401126	rs43265299	0.304256617963043	-1.56235442620968	0.233724316507876	10.581838937254
Chr1:128404668	128404668	rs381759269	0.321882144391921	1.53779659140538	0.231725310973445	10.4405610151304
Chr1:128413168	128413168	rs43266131	0.307336484744306	-1.56600727459826	0.234597048778783	10.554577904128
Chr1:128417537	128417537	rs43265322	0.323470466265578	-1.51095232776865	0.229822794158278	10.2610494069064
Chr1:128419073	128419073	rs43265318	0.323471003437903	-1.51093035452077	0.229822212713751	10.2608212611409
Chr1:128421739	128421739	rs43265312	0.323470691877954	-1.51100304254748	0.229823974459945	10.2615893402698
Chr1:128430946	128430946	rs382679823	0.304407692307692	1.55313843594896	0.233655705893804	10.4721555377159
Chr1:128435518	128435518	rs43266144	0.304407799742157	-1.55313960056737	0.233655791627425	10.4721629669672
Chr1:128440275	128440275	rs43266160	0.304407692307692	-1.55313843594896	0.233655705893804	10.4721555377159
Chr1:128440627	128440627	rs43266162	0.304408165019338	-1.55313969361543	0.233655813712639	10.4721622954755
Chr1:128444359	128444359	rs43266179	0.145244402664375	-1.85594183442217	0.296740976113083	9.35772857932164
Chr1:128445710	128445710	rs379297856	0.142402009024495	1.85759678842372	0.30347460478936	8.99384800988851
Chr1:128446290	128446290	rs111030851	0.143005661796304	1.8580159606114	0.30362522898758	8.98937427753919
Chr1:128447072	128447072	rs380626980	0.139199033089815	1.84396157096052	0.302744732993724	8.91222170798089
Chr1:128460262	128460262	rs379858408	0.146954146970348	1.83709159495155	0.304240341625726	8.77154112261905
Chr1:128464103	128464103	rs380631572	0.140909959174903	1.81446582610289	0.303268668973205	8.62475808849772
Chr1:128597106	128597106	rs136159437	0.305533293940696	1.66603592000358	0.233310875391562	11.9633738674798
Chr1:128604527	128604527	rs135659009	0.305479458530297	1.66640652414147	0.233304630101813	11.9689304926339
Chr1:128608115	128608115	rs109227365	0.305512376450365	1.66569907208098	0.233261869492196	11.9635491355775
Chr1:128608334	128608334	rs132807404	0.305508981521272	1.66573964792758	0.233267739121299	11.9635312206236
Chr1:128608656	128608656	rs135697531	0.305511731843575	1.66575724393082	0.233269065569356	11.9636399485459
Chr1:128608940	128608940	rs132745305	0.30549536957456	1.66584007969787	0.23327514294362	11.9641677591239
Chr1:128609038	128609038	rs134013609	0.305512741727546	1.66574395770461	0.233262710647546	11.9640694949759
Chr1:128609320	128609320	rs136802137	0.305513278899871	1.66575238251349	0.233263057885279	11.9641490663096
Chr1:128609491	128609491	rs134842316	0.305512634293081	1.66576169999077	0.233263459811919	11.9642353582948
Chr1:128609523	128609523	rs137555958	0.305513966480447	1.66576135345686	0.233263143364751	11.9642609658191
Chr1:128609564	128609564	rs133340156	0.305512634293081	1.66579386114658	0.23326366765037	11.9646459499867
Chr1:128609615	128609615	rs135343255	0.3054822088526	1.66602726633057	0.233285867713159	11.9656479589364
Chr1:128609622	128609622	rs136470959	0.305506918779545	1.66586125178818	0.233271615298356	11.9647882830063
Chr1:128609667	128609667	rs134249698	0.305513171465406	1.66579665746136	0.233263667437834	11.9646833975619
Chr1:128609892	128609892	rs134981836	0.305512204555221	1.66582075073915	0.233263974841194	11.9649764932894
Chr1:128609982	128609982	rs136978760	0.305512580575849	1.66581483057146	0.233263952890951	11.964899352121
Chr1:128610048	128610048	rs135395709	0.305513107004727	1.66582193733299	0.233263875420912	11.9650018785041
Chr1:128610052	128610052	rs136579081	0.305512881392351	1.66582175276741	0.23326403537023	11.9649841194485
Chr1:128610152	128610152	rs133733433	0.305508734422003	1.66584272530591	0.233270751742587	11.9646228610594
Chr1:128610170	128610170	rs135047120	0.305815298667813	1.66587144144018	0.233373505923086	11.9551921057446
Chr1:128610353	128610353	rs132876047	0.305517200257843	1.66581077369173	0.233266001032583	11.964649286471
Chr1:128610399	128610399	rs134349299	0.305512118607649	1.66585576796257	0.233269278652812	11.9649382251132
Chr1:128610687	128610687	.	0.30551374086807	1.66583469423257	0.233265441446048	11.9650229370952
Chr1:128611453	128611453	rs132836662	0.305518897722389	1.6658468362848	0.233267187909153	11.9650185190612
Chr1:128611735	128611735	rs137153511	0.300193596905887	1.69291446285205	0.237380560827586	11.9346886189197
Chr1:128611774	128611774	rs135957426	0.293672894284486	1.72663661567629	0.24264246321748	11.8858559613021
Chr1:128611775	128611775	rs136837057	0.293675386764074	1.72662458031845	0.242643457711711	11.8856108634073
Chr1:128611818	128611818	rs136696811	0.2986872690159	1.69994226045474	0.238603239977267	11.91258824632
Chr1:128611864	128611864	rs133526243	0.305504963472282	1.66586883562812	0.233275783820355	11.9644913663692
Chr1:128611926	128611926	rs135432171	0.30558239149119	1.66226779123155	0.233174731341956	11.9259688612085
Chr1:128611931	128611931	rs137716416	0.305585936828535	1.66225460783562	0.233175686616067	11.9257015973567
Chr1:128611954	128611954	rs133334172	0.305584303824667	1.66226585909712	0.233175248520964	11.9258937478534
Chr1:128612005	128612005	rs137318262	0.302395595186936	1.67802835944688	0.235636913546221	11.9022765997527
Chr1:128612008	128612008	rs136179276	0.299196272024065	1.69469495995879	0.238166104676062	11.8847059737659
Chr1:128612024	128612024	rs133899572	0.300648657069188	1.68717798555468	0.237033721162539	11.8918037599184
Chr1:128612133	128612133	rs134956409	0.300843274602492	1.68590565431784	0.23685621059882	11.8916876990211
Chr1:128612278	128612278	rs135836836	0.302074666953159	1.67918939344876	0.235882832419719	11.8944864569218
Chr1:128612328	128612328	rs133817685	0.302395315857327	1.67791735582984	0.235636458713884	11.9008525533049
Chr1:128612601	128612601	rs134000815	0.28992392565535	1.74212532227486	0.245749352271941	11.802183706964
Chr1:128612878	128612878	rs378984393	0.303699989256554	1.67157738075063	0.234630246650246	11.9118040454047
Chr1:128612946	128612946	rs382034239	0.303301998281049	1.67358713545664	0.234929098565203	11.9102214247656
Chr1:128613140	128613140	rs454471008	0.292308293940696	1.72967647135743	0.243757217667727	11.8234801608986
Chr1:128613159	128613159	rs515906497	0.29628325096691	1.71677049736507	0.241638787848467	11.8508036339276
Chr1:128613160	128613160	rs472977936	0.295245992694456	1.71431191291884	0.241349200841669	11.8456397836425
Chr1:128613186	128613186	rs385576016	0.294312537602063	1.71930240966929	0.242108796698762	11.8404447356511
Chr1:128613216	128613216	rs380324046	0.305586581435324	1.66195439666332	0.233162718674516	11.9229242916064
Chr1:128613361	128613361	rs137407396	0.305596895143962	1.66174504221644	0.233154357087292	11.920922586456
Chr1:128613416	128613416	rs136194417	0.297059088955737	1.7041204369007	0.239859328118601	11.8507059971097
Chr1:128613580	128613580	rs132835663	0.289555027932961	1.74369405362019	0.246061976860341	11.7940262458434
Chr1:128613997	128613997	rs377985829	0.305608476579287	1.6613553743279	0.23313469535941	11.9175872549111
Chr1:128614157	128614157	rs137175022	0.30561355822948	1.6613799323693	0.233136185694977	11.9177735354064
Chr1:128614210	128614210	rs133246276	0.294324398366996	1.71823315906262	0.24207390468566	11.8299079544217
Chr1:128614227	128614227	rs134790511	0.294324398366996	1.71823315906262	0.24207390468566	11.8299079544217
Chr1:128614233	128614233	rs135511465	0.289672690159003	1.74263938555587	0.245943054636265	11.7913553983003
Chr1:128614328	128614328	rs133433595	0.300960474860335	1.68442934450722	0.236742211143271	11.8829480290558
Chr1:128614463	128614463	rs134514534	0.305610593038247	1.66124001588506	0.233130234267874	11.9164703498936
Chr1:128614529	128614529	rs137748444	0.30711506231199	1.66626916108218	0.23351498086497	11.9470121587967
Chr1:128614546	128614546	rs133856164	0.305611721100129	1.66123147426617	0.233130608182287	11.9163205826377
Chr1:128614615	128614615	rs137351075	0.300961796304254	1.6843185883755	0.236739026591305	11.8817902320094
Chr1:128614665	128614665	rs135651244	0.300962569832402	1.68427922508295	0.236737925395487	11.8813758893092
Chr1:128614666	128614666	rs132924664	0.305611764073915	1.66118781554074	0.233129498281438	11.9158427955425
Chr1:128614701	128614701	rs137006714	0.305611764073915	1.66118781554074	0.233129498281438	11.9158427955425
Chr1:128614819	128614819	rs134933627	0.305611968199398	1.66119069019456	0.233129646295729	11.9158671186117
Chr1:128614936	128614936	rs136609560	0.305611764073915	1.66118781554074	0.233129498281438	11.9158427955425
Chr1:128615097	128615097	rs134303632	0.305611764073915	1.66118781554074	0.233129498281438	11.9158427955425
Chr1:128615237	128615237	rs135714921	0.307964901160292	1.66494947891219	0.23381405001493	11.9009738683481
Chr1:128615256	128615256	rs132958433	0.305613149978513	1.66117861731663	0.233129931228484	11.9156786359723
Chr1:128615415	128615415	rs134040974	0.305612000429738	1.66118725297307	0.233129541743344	11.9158311381459
Chr1:128615692	128615692	rs136706877	0.305611001289214	1.66119521274351	0.233129312907404	11.9159593098711
Chr1:128616181	128616181	rs133406281	0.305612967339923	1.66118000139924	0.233129876940364	11.9157023033496
Chr1:128616731	128616731	rs137345079	0.305611764073915	1.66118781554074	0.233129498281438	11.9158427955425
Chr1:128616974	128616974	rs135563529	0.305611817791147	1.66118615421685	0.233129522102176	11.9158183241658
Chr1:128617195	128617195	rs136785183	0.305613697894284	1.66118442580814	0.233130152466741	11.9157351950984
Chr1:128617196	128617196	rs134784907	0.305611764073915	1.66118781554074	0.233129498281438	11.9158427955425
Chr1:128618423	128618423	rs134246324	0.302181929522991	1.67818136279156	0.235779763206463	11.8908652150211
Chr1:128619207	128619207	rs134978739	0.305613031800602	1.66110953635949	0.233126111441726	11.9151191578228
Chr1:128619497	128619497	rs134227518	0.305613031800602	1.66110953635949	0.233126111441726	11.9151191578228
Chr1:128619738	128619738	rs133849518	0.305613031800602	1.66110953635949	0.233126111441726	11.9151191578228
Chr1:128619919	128619919	rs137511321	0.305613031800602	1.66110953635949	0.233126111441726	11.9151191578228
Chr1:128620685	128620685	rs132730069	0.305613031800602	1.66110953635949	0.233126111441726	11.9151191578228
Chr1:128620731	128620731	rs136877484	0.305613031800602	1.66110953635949	0.233126111441726	11.9151191578228
Chr1:128620881	128620881	.	0.302181220455522	1.67828888579162	0.235783723614614	11.8919124666206
Chr1:128621272	128621272	rs385279058	0.305613440051569	1.66112589905183	0.233126836911863	11.9152687513678
Chr1:128621312	128621312	rs132895940	0.305613440051569	1.66112589905183	0.233126836911863	11.9152687513678
Chr1:128621898	128621898	rs134370928	0.305614589600344	1.66112062528905	0.233127235789997	11.9151602869908
Chr1:128621989	128621989	rs135381569	0.305613407821229	1.66112476098073	0.233126839964784	11.9152532509869
Chr1:128621995	128621995	rs136616118	0.32159128706489	1.49315889172806	0.233332403980415	9.76141361414885
Chr1:128622298	128622298	rs134330912	0.305617168027503	1.6611096965956	0.233128207025442	11.9149217475137
Chr1:128622564	128622564	rs137687129	0.321703899871079	1.61499305207767	0.230793238789834	11.5203245642599
Chr1:128622841	128622841	rs133469637	0.30561417060593	1.66112711812656	0.233127036851731	11.9152660039096
Chr1:128623616	128623616	rs136236513	0.32109088955737	1.61868129240014	0.230605194594019	11.5868887473398
Chr1:128623667	128623667	rs133515519	0.3208266867211	1.61582705171379	0.230528238637836	11.5560728199329
Chr1:128623677	128623677	rs135420336	0.320831220455522	1.61584158086472	0.230529644530491	11.5561350326507
Chr1:128623854	128623854	rs136782560	0.3208266867211	1.61582705171379	0.230528238637836	11.5560728199329
Chr1:128624003	128624003	rs110065671	0.3208266867211	1.61582705171379	0.230528238637836	11.5560728199329
Chr1:128624009	128624009	rs110031220	0.354222722389342	1.57987171653356	0.229373793480309	11.1864385529103
Chr1:128624026	128624026	rs109223631	0.3208266867211	1.61582705171379	0.230528238637836	11.5560728199329
Chr1:128624224	128624224	rs134984447	0.3208266867211	1.61582705171379	0.230528238637836	11.5560728199329
Chr1:128624261	128624261	rs133834019	0.3208266867211	1.61582705171379	0.230528238637836	11.5560728199329
Chr1:128624580	128624580	.	0.3208266867211	1.61582705171379	0.230528238637836	11.5560728199329
Chr1:128624585	128624585	rs135316738	0.3208266867211	1.61582705171379	0.230528238637836	11.5560728199329
Chr1:128624638	128624638	rs132751030	0.3208266867211	1.61582705171379	0.230528238637836	11.5560728199329
Chr1:128624800	128624800	rs137038188	0.305617382896433	1.66117623758696	0.233128061663063	11.9158248710516
Chr1:128624822	128624822	rs135036898	0.320827417275462	1.61578208309258	0.230528548326929	11.5554455072792
Chr1:128624907	128624907	rs134854691	0.320827417275462	1.61578208309258	0.230528548326929	11.5554455072792
Chr1:128624964	128624964	rs136134018	0.320827417275462	1.61578208309258	0.230528548326929	11.5554455072792
Chr1:128625017	128625017	rs133410453	0.320983841856468	1.61580751756721	0.230566112060677	11.5522810516028
Chr1:128625039	128625039	rs134762786	0.320984379028792	1.61582876891711	0.230565970116206	11.552577003398
Chr1:128625058	128625058	.	0.320993919209282	1.615887244748	0.230569617270391	11.5530149056695
Chr1:128627741	128627741	rs136027033	0.31441291362269	1.67824152845921	0.231564445845985	12.2983964306341
Chr1:128627748	128627748	rs132730597	0.314024989256553	1.67652034972694	0.231436111752913	12.2875777874641
Chr1:128627965	128627965	rs377941547	0.311021186076493	1.69449915667699	0.233653324385769	12.3135579421308
Chr1:128628164	128628164	rs136648748	0.308314245810056	1.70315116926661	0.235499691762654	12.2499076241288
Chr1:128628370	128628370	rs134432287	0.344949011602922	1.61699692065232	0.224985144564475	12.1083173887988
Chr1:128628678	128628678	rs137554234	0.314074452084229	1.67618528112157	0.231444053661655	12.2822107073602
Chr1:128628760	128628760	rs133264228	0.315199247958745	1.67196805219181	0.231730275196254	12.1964877831571
Chr1:128628769	128628769	rs134786393	0.314073302535453	1.67618916876998	0.231443798253684	12.2822891325617
Chr1:128628865	128628865	rs135507742	0.314073538891276	1.67618650084261	0.231443738932838	12.2822585367717
Chr1:128628880	128628880	rs133429171	0.310201085088096	1.70169888563699	0.234313131874172	12.3462240144027
Chr1:128629011	128629011	rs137210906	0.314074108293941	1.67622926181468	0.231443970254542	12.282820149153
Chr1:128629034	128629034	rs136094601	0.34628625913193	1.57789171151801	0.229943515709796	11.1090868370573
Chr1:128629500	128629500	rs134866474	0.312704211431027	1.6818519003627	0.232435470181576	12.2616193478461
Chr1:128629503	128629503	rs136416174	0.3141055221315	1.67655612909836	0.231449339260919	12.2867569384946
Chr1:128629623	128629623	rs134051020	0.311268854748603	1.68850664418032	0.233663277582384	12.2314790748746
Chr1:128629665	128629665	rs135649240	0.311934690588741	1.68947259845118	0.233824176486961	12.2288228872849
Chr1:128629666	128629666	rs132955055	0.311987548345509	1.69209474259049	0.233828462835642	12.2638290658199
Chr1:128632990	128632990	rs384994866	0.142832874946283	1.96656400590394	0.302186102261966	10.0694777306569
Chr1:128638449	128638449	rs380933438	0.140994488611947	1.95150981230558	0.301490711074515	9.96980517829138
Chr1:128649228	128649228	rs383423423	0.140710388912763	1.95171030974136	0.301380208953468	9.9784576582869
Chr1:128651167	128651167	rs383489839	0.140708519553073	1.95178387020702	0.301379378183523	9.97920369810962
Chr1:128655077	128655077	rs382789724	0.140536914482166	1.94933520376794	0.301045298909491	9.97650633879565
Chr1:128658403	128658403	rs383294904	0.141209819510099	1.94526599649091	0.301239910025627	9.9261875204317
Chr1:128659959	128659959	rs41639315	0.140536914482166	1.94933520376794	0.301045298909491	9.97650633879565
Chr1:128661367	128661367	rs382754158	0.14053705414697	1.94933577368959	0.301045291446975	9.97651218739827
Chr1:128661479	128661479	rs385322522	0.140536914482166	1.94933520376794	0.301045298909491	9.97650633879565
Chr1:128661950	128661950	rs379185662	0.140614697034809	1.94950069897158	0.301065265391993	9.97684884606211
Chr1:128663781	128663781	.	0.457491544907606	1.42503991544281	0.218355978721687	10.1222890121876
Chr1:131076241	131076241	rs382063956	0.305949623979373	1.3349584325653	0.224344793483381	8.53887579866518
Chr1:131076818	131076818	rs380269249	0.305924613235926	1.33502159156532	0.224337930162226	8.54009571221068
Chr1:131078140	131078140	rs378014680	0.305914707778255	1.33516636338489	0.224337561686205	8.54181976797147
Chr1:131080107	131080107	rs382496763	0.30591140954018	1.33514615968929	0.224335645235077	8.54171655480861
Chr1:131084998	131084998	rs211519822	0.305910947571981	1.33513812114832	0.224335637799719	8.54162276825583
Chr1:131085479	131085479	rs378897169	0.305912870648904	1.33514839060375	0.224336262876427	8.54169960237098
Chr1:131087422	131087422	rs379506965	0.305915685431887	1.33517127627551	0.224337864974457	8.54185622822326
Chr1:131088477	131088477	rs385958328	0.292843962183068	1.39040433060587	0.234275273456037	8.49798269634299
Chr1:131098139	131098139	rs381628590	0.284854125483455	1.42290538940468	0.239893065721259	8.48879292119539
Chr1:131100456	131100456	rs379740730	0.284811474000859	1.42302818849723	0.239878231099012	8.49109846848237
Chr1:131104132	131104132	rs382589190	0.305997088525999	1.32870455606535	0.224084399376263	8.48372342088101
Chr1:131107311	131107311	rs381960564	0.307684980661796	1.32253734686268	0.223408074161689	8.45842081647561
Chr1:131107541	131107541	rs110712286	0.307757885689729	1.32276112430499	0.223430801632256	8.45946673551622
Chr1:131108246	131108246	rs381962149	0.305299666953159	1.33507048295997	0.22408117869338	8.55862378352936
Chr1:131110364	131110364	rs385120249	0.306596637301246	1.32871212987349	0.223457848945545	8.52747409041126
Chr1:131110668	131110668	rs110005253	0.30679490760636	1.32785656920206	0.223456625447615	8.51749454638935
Chr1:131110696	131110696	rs109429221	0.313588246669532	1.30407812001188	0.221492514153896	8.37445959996911
Chr1:131111386	131111386	rs210083335	0.289298657069188	1.40570130470127	0.236457800270082	8.52402272128742
Chr1:131111427	131111427	rs211659546	0.306685131070047	1.32819765102245	0.223364338143479	8.52796325087132
Chr1:131111445	131111445	rs109567918	0.306722872797593	1.327879841249	0.223345482729112	8.52554162485737
Chr1:131111471	131111471	rs383533838	0.306687537602063	1.32819504411962	0.223364833188925	8.52789790341732
Chr1:131111542	131111542	rs385099617	0.306683476579287	1.32820209122993	0.223363993796405	8.52803963265223
Chr1:131111676	131111676	rs380498338	0.306691018478728	1.32823392532784	0.223367496077541	8.52816923331944
Chr1:131111751	131111751	rs210075061	0.306694359690589	1.32820968747905	0.223367089527961	8.52791234267477
Chr1:131111843	131111843	rs207666198	0.306712602062742	1.32833731451801	0.22337364485543	8.52895597725259
Chr1:131112279	131112279	rs381657722	0.306663364847443	1.32847084251419	0.223380939899951	8.53001729705453
Chr1:131112361	131112361	rs384279432	0.306312183068328	1.33007008148949	0.223641767985581	8.53058255724049
Chr1:131112384	131112384	rs379614924	0.306324538031801	1.33022429595466	0.223655862800661	8.53141031089747
Chr1:131112415	131112415	rs383019772	0.306299559518694	1.3301292058849	0.223646551502707	8.53094330421128
Chr1:131112462	131112462	rs386101612	0.29066039965621	1.40325270114741	0.235670878011741	8.54891293924487
Chr1:131112508	131112508	rs378912007	0.296409583154276	1.37377049475381	0.231100883835084	8.52305741354165
Chr1:131112626	131112626	rs381646364	0.308601847872798	1.33538418054885	0.224009712112795	8.56732294459521
Chr1:131113488	131113488	rs209294340	0.306672743876235	1.32850836688222	0.223375659889747	8.5308288365937
Chr1:131113852	131113852	rs383716035	0.306674129780834	1.32855298710408	0.223376586724497	8.53128931745274
Chr1:131114474	131114474	rs210479111	0.306671078642028	1.328665917908	0.223381212508397	8.532295110479
Chr1:131114475	131114475	rs207506550	0.286291641598625	1.42193074153848	0.239050635288969	8.53299367638216
Chr1:131114649	131114649	rs209493482	0.306671078642028	1.328665917908	0.223381212508397	8.532295110479
Chr1:131114675	131114675	rs210490111	0.306671046411689	1.32882698654129	0.223390254886579	8.53355841058966
Chr1:131114850	131114850	rs385755865	0.306675107434465	1.32884452258949	0.223383529136786	8.53423606093946
Chr1:131114884	131114884	rs380474039	0.306645036527718	1.32897295761937	0.223405561346212	8.53420511234786
Chr1:131114993	131114993	rs384166636	0.307793134937688	1.33225535789628	0.223750580699155	8.54867242907939
Chr1:131115026	131115026	rs377788933	0.306644327460249	1.32896959863436	0.22340613448085	8.53412541294321
Chr1:131115728	131115728	rs208025740	0.306669220025784	1.32887277885583	0.223391244580088	8.53402832420578
Chr1:131115777	131115777	rs384935997	0.306649656209712	1.32892971457798	0.223398926318325	8.53416068005302
Chr1:131115802	131115802	.	0.301646422432316	1.35098968083733	0.227106792617282	8.53419589048016
Chr1:131115832	131115832	rs381332955	0.306668564675548	1.32887560054843	0.223391475934619	8.53404534569576
Chr1:131116106	131116106	rs385237497	0.306674581005587	1.32883881212225	0.223384025145569	8.53413406445786
Chr1:131116270	131116270	rs378817057	0.306674258702192	1.3288360078734	0.223384177442695	8.5340903716496
Chr1:131116278	131116278	rs382416006	0.306674581005587	1.32883881212225	0.223384025145569	8.53413406445786
Chr1:131116319	131116319	rs384139506	0.30664981736141	1.32892907023975	0.223398835428092	8.53415945938182
Chr1:131116455	131116455	rs379122372	0.307979426299957	1.33319595432081	0.223811258342239	8.55548886176079
Chr1:131116472	131116472	rs382293163	0.306673807477439	1.32883350189828	0.223384640085776	8.53402845094956
Chr1:131116512	131116512	rs135804594	0.306673807477439	1.32883350189828	0.223384640085776	8.53402845094956
Chr1:131116708	131116708	rs386082990	0.306673807477439	1.32883350189828	0.223384640085776	8.53402845094956
Chr1:131116818	131116818	rs383344539	0.306673807477439	1.32883350189828	0.223384640085776	8.53402845094956
Chr1:131117051	131117051	rs380444141	0.306673807477439	1.32883350189828	0.223384640085776	8.53402845094956
Chr1:131117309	131117309	rs383672377	0.30664515470563	1.32925415819863	0.22341038627258	8.5371785560694
Chr1:131117423	131117423	rs378329124	0.306645015040825	1.32925725515968	0.223410472296266	8.53720900154474
Chr1:131117681	131117681	rs384468802	0.306644520842286	1.32926317350205	0.223410704556526	8.53726242776737
Chr1:131117696	131117696	rs378659970	0.306650601633004	1.32922121182245	0.223403098346154	8.53730122587414
Chr1:131117719	131117719	rs452863303	0.306645015040825	1.32925725515968	0.223410472296266	8.53720900154474
Chr1:131117989	131117989	rs379026475	0.306669209282338	1.32916163030226	0.223395614258483	8.53712394317075
Chr1:131118025	131118025	rs384716289	0.288704512247529	1.41117505438046	0.237282586285619	8.53034541342703
Chr1:131118180	131118180	rs385396081	0.30667392565535	1.32913518530294	0.223389020837157	8.53727452373442
Chr1:131118193	131118193	rs379833659	0.306675547915771	1.32925424771346	0.223391781961211	8.53848340958711
Chr1:131118408	131118408	rs383247242	0.30667585947572	1.32925096681535	0.223391605191334	8.53845715344103
Chr1:131118496	131118496	rs385393738	0.306675547915771	1.32925424771346	0.223391781961211	8.53848340958711
Chr1:131118582	131118582	rs380216657	0.30667585947572	1.32925096681535	0.223391605191334	8.53845715344103
Chr1:131118747	131118747	rs383575704	0.306645025784272	1.32938642364216	0.223414018307706	8.53848178879243
Chr1:131118935	131118935	rs380077657	0.306675719810915	1.32924985157243	0.223391635975536	8.53844185935639
Chr1:131118936	131118936	rs383855048	0.306645756338633	1.32938592243724	0.223413736630974	8.53849562618506
Chr1:131119006	131119006	rs378487787	0.298248130640309	1.36680481607978	0.229700795189744	8.53859652042074
Chr1:131119026	131119026	rs381635089	0.298248130640309	1.36680481607978	0.229700795189744	8.53859652042074
Chr1:131119097	131119097	rs383824639	0.306675569402664	1.32925858972727	0.223391885295762	8.53852731169036
Chr1:131119099	131119099	rs377794197	0.306669961323593	1.32929324089086	0.223399158358901	8.5384257084583
Chr1:131119177	131119177	rs380936010	0.306645584443489	1.32938567167808	0.223413850785464	8.5384846725782
Chr1:131119212	131119212	rs383845381	0.306645756338633	1.32938592243724	0.223413736630974	8.53849562618506
Chr1:131119226	131119226	rs379234126	0.306645584443489	1.32938567167808	0.223413850785464	8.5384846725782
Chr1:131119328	131119328	rs381078431	0.306675569402664	1.32925858972727	0.223391885295762	8.53852731169036
Chr1:131119710	131119710	rs384926363	0.30667051998281	1.32929217453039	0.223398943701464	8.53842819276514
Chr1:131120077	131120077	rs379608987	0.306673764503653	1.32928040371007	0.223393587483162	8.53866495390356
Chr1:131120292	131120292	rs386104919	0.306673764503653	1.32928040371007	0.223393587483162	8.53866495390356
Chr1:131120592	131120592	rs384881100	0.306673764503653	1.32928040371007	0.223393587483162	8.53866495390356
Chr1:131120623	131120623	rs380407943	0.297382069187795	1.37080668311743	0.230373658539645	8.53857459987031
Chr1:131120627	131120627	rs467429535	0.297382069187795	1.37080668311743	0.230373658539645	8.53857459987031
Chr1:131120681	131120681	rs385815081	0.306673764503653	1.32928040371007	0.223393587483162	8.53866495390356
Chr1:131120783	131120783	rs380444693	0.306812000429738	1.32985777499553	0.223457172462348	8.54100866488147
Chr1:131120853	131120853	rs381731900	0.31373683927804	1.33631714664864	0.225561693098694	8.47039198074809
Chr1:131120934	131120934	rs383340669	0.296150623119897	1.3769357753531	0.231348838036233	8.5422877104589
Chr1:131121277	131121277	rs384054223	0.306646293510958	1.3298108590247	0.223428242696319	8.54248407356982
Chr1:131121320	131121320	rs379518082	0.294760818650623	1.38694743262438	0.232870720847416	8.55307064440644
Chr1:131121397	131121397	rs385044494	0.307034131929523	1.33134011557872	0.223543019871086	8.55244913464265
Chr1:131121548	131121548	rs382592909	0.307034088955737	1.33134935849776	0.223543298413306	8.55253848103208
Chr1:131121653	131121653	rs384419889	0.306633487322733	1.32998306986254	0.223438675285695	8.54378123930597
Chr1:131121684	131121684	rs378912832	0.306637795444779	1.32994951276042	0.223432101899126	8.54384685668466
Chr1:131121764	131121764	rs385453465	0.30737435539321	1.33224037398784	0.223654091419098	8.55526073466044
Chr1:131121920	131121920	rs380225102	0.308009819510099	1.33468505096522	0.223874737700034	8.56856501411143
Chr1:131121989	131121989	rs382419149	0.307920004297379	1.33469717847995	0.223873112519763	8.56882189931615
Chr1:131121999	131121999	rs480383550	0.308174323162871	1.33583048495278	0.223930649871254	8.5781275498126
Chr1:131122014	131122014	rs385760390	0.307948753760206	1.3344814256291	0.223853808018517	8.56763654548464
Chr1:131122141	131122141	rs380648217	0.3083394177052	1.33667303090521	0.223990059664745	8.58387657227934
Chr1:131122207	131122207	rs383517979	0.308038859045982	1.33543779627864	0.223884762783772	8.57672621959617
Chr1:131122235	131122235	rs377793390	0.306601837129351	1.33092800313001	0.223490045186936	8.55131070007418
Chr1:131122307	131122307	rs379831875	0.306565588740868	1.33110023570391	0.223519587752932	8.55126711729721
Chr1:131122365	131122365	rs383565171	0.306668199398367	1.33075268748633	0.223446405778685	8.55230734977128
Chr1:131122504	131122504	rs381675500	0.306667898581865	1.33075256495481	0.223446453308651	8.552302569434
Chr1:131122647	131122647	rs384942056	0.306668188654921	1.33075372603234	0.223446411927277	8.55231915833988
Chr1:131122774	131122774	.	0.306667898581865	1.33075256495481	0.223446453308651	8.552302569434
Chr1:131122937	131122937	rs381965395	0.30667371078642	1.33080447467639	0.22344966056999	8.55268924561038
Chr1:131122968	131122968	rs384560873	0.306669445638161	1.33079846005371	0.223449027793559	8.55266277455321
Chr1:131122999	131122999	rs378902832	0.306673356252686	1.33080587676057	0.223451070661572	8.55260679150264
Chr1:131123096	131123096	rs381652391	0.306667436613666	1.33077385125318	0.223447619836977	8.55247156596892
Chr1:131123216	131123216	rs379130913	0.307976880103137	1.33498656596898	0.223873524213248	8.57220085125331
Chr1:131123685	131123685	rs385649073	0.302258970777826	1.35019729555334	0.226704787269926	8.55276109662132
Chr1:131123728	131123728	rs381093179	0.306688278899871	1.33087530610621	0.223454734751487	8.5531678805453
Chr1:131123860	131123860	rs383358572	0.306673109153416	1.33084559002803	0.223451331846061	8.55305651680149
Chr1:131123890	131123890	rs378024110	0.306667683712935	1.33079716658921	0.223448158786176	8.55270852899714
Chr1:131123947	131123947	.	0.306666115169746	1.33093469036143	0.223460749584541	8.55344555940401
Chr1:131124200	131124200	.	0.306662902879244	1.33093359309271	0.223458405282397	8.55359719208967
Chr1:131124382	131124382	rs381249854	0.306671712505372	1.33094932338795	0.223455870052297	8.55396056969855
Chr1:131124391	131124391	rs385010280	0.306695315857327	1.33103899759872	0.22346257917305	8.55454650849071
Chr1:131124423	131124423	rs378589475	0.306666706059304	1.33097093486361	0.223454546983393	8.55430818239142
Chr1:131124447	131124447	rs382193494	0.306674076063601	1.33109529471652	0.223472265804642	8.55453000076457
Chr1:131124479	131124479	rs384048175	0.306677911474001	1.33106092983943	0.223464252807687	8.5546875148716
Chr1:131124480	131124480	rs378906104	0.306690653201547	1.33113409899853	0.223468172942094	8.55527470955869
Chr1:131124946	131124946	rs384370041	0.30667585947572	1.33117149667152	0.223476669306972	8.55511898136525
Chr1:131125122	131125122	rs379501346	0.306668177911474	1.33111171347426	0.223462077781725	8.55543880509015
Chr1:131125228	131125228	rs382185650	0.30671782337774	1.3305822003138	0.223488321565103	8.54735753866448
Chr1:131125318	131125318	rs385966231	0.306669574559519	1.331142024427	0.223464755851545	8.55560804844867
Chr1:131125565	131125565	rs379540359	0.308260217017619	1.33670338947045	0.223988793689193	8.5843231738109
Chr1:131125620	131125620	rs383254602	0.306674108293941	1.3311851469583	0.223467184155547	8.55594584005171
Chr1:131125634	131125634	rs385390729	0.30666101203266	1.33118416263431	0.223464074554041	8.55615258698661
Chr1:131125653	131125653	rs383571750	0.306662129351096	1.33123662081453	0.223465526218889	8.55666901337941
Chr1:131125788	131125788	rs384986406	0.306690964761495	1.33134977266774	0.223475119306162	8.55732916242737
Chr1:131125842	131125842	rs380518427	0.306662129351096	1.33123662081453	0.223465526218889	8.55666901337941
Chr1:131125922	131125922	rs383226565	0.306662129351096	1.33123662081453	0.223465526218889	8.55666901337941
Chr1:131126086	131126086	rs381323760	0.306662129351096	1.33123662081453	0.223465526218889	8.55666901337941
Chr1:131126233	131126233	rs383821661	0.306662354963472	1.33124040137055	0.223465501476097	8.55671531577299
Chr1:131126340	131126340	rs377792752	0.306662129351096	1.33123662081453	0.223465526218889	8.55666901337941
Chr1:131126392	131126392	rs380932983	0.306667253975075	1.33127897060059	0.223468598820054	8.55695245868384
Chr1:131126421	131126421	rs384143593	0.3066644177052	1.33125673380021	0.22346672634062	8.55682182658334
Chr1:131126625	131126625	rs133439233	0.306657187365707	1.33137804715253	0.223471945244689	8.55788537656284
Chr1:131126878	131126878	rs379587369	0.30663368070477	1.33148730634044	0.223491082214828	8.55782935026368
Chr1:131127059	131127059	rs386103986	0.306629716373012	1.33158304313358	0.223499684722059	8.55835370908008
Chr1:131127272	131127272	rs382302287	0.306748807477439	1.33092733196667	0.223510202310596	8.54988857090425
Chr1:131127666	131127666	rs385546272	0.306635034379029	1.33156757969423	0.22349332565625	8.55861802567395
Chr1:131127750	131127750	rs380004176	0.306635603781693	1.33156676029057	0.223493018354528	8.55862994895979
Chr1:131128003	131128003	rs383633812	0.308268639879673	1.33719997463715	0.224029366432251	8.58732033618067
Chr1:131128057	131128057	rs385191070	0.306660088096261	1.3315191989243	0.223475828113846	8.55927666429145
Chr1:131128335	131128335	rs383724561	0.306659207133648	1.33152227536862	0.223476268071594	8.55928202926961
Chr1:131128377	131128377	rs378594858	0.306662365706919	1.33155312709115	0.223477464223873	8.55956172533946
Chr1:131128384	131128384	rs380746853	0.306659432746025	1.33156890730528	0.223477716020415	8.55973007626617
Chr1:131128524	131128524	rs382718424	0.306665212720241	1.33161309160943	0.223481165690553	8.56000865545155
Chr1:131128529	131128529	rs378009261	0.306659432746025	1.33156890730528	0.223477716020415	8.55973007626617
Chr1:131128601	131128601	rs384704731	0.306661334336055	1.33162528130376	0.223478670036128	8.56032768425032
Chr1:131128613	131128613	rs378336134	0.306654952728835	1.33167564458746	0.223486345972945	8.5603822132748
Chr1:131128623	131128623	rs381889874	0.306677449505801	1.33178505015704	0.223497173779412	8.56091138122503
Chr1:131128669	131128669	rs379862622	0.306663848302535	1.33172600988351	0.223485302613175	8.56104930117949
Chr1:131129154	131129154	rs380655651	0.283011538461538	1.44305858969931	0.24215753702935	8.56177451246787
Chr1:131129313	131129313	rs382931286	0.284600279329609	1.4350407477901	0.240809538789905	8.56193987668487
Chr1:131129361	131129361	rs378127963	0.306654684142673	1.33180448111592	0.22348728996127	8.56183486142546
Chr1:131130312	131130312	rs382284119	0.297424946282767	1.37313982770726	0.23042279060699	8.56189594386921
Chr1:131130376	131130376	rs383865583	0.292825601633004	1.39470580563857	0.234042177076682	8.56186511767678
Chr1:131131009	131131009	rs380436851	0.286876568543189	1.42342026985482	0.238893373514376	8.55971638219049
Chr1:131131026	131131026	rs382404082	0.308066888697894	1.33836991406302	0.223961049258488	8.60592117867052
Chr1:131131105	131131105	rs386086109	0.306653727975935	1.33180822508045	0.223488003374602	8.56182887895171
Chr1:131132035	131132035	rs385396703	0.306647389342501	1.33197195059078	0.223496421682012	8.56316778198617
Chr1:131132158	131132158	rs380231195	0.307779415556511	1.33385616492527	0.223909809571617	8.55634953754864
Chr1:131132193	131132193	rs210920436	0.30668285345939	1.33239528461137	0.223519843347195	8.56651338521237
Chr1:131132611	131132611	rs377802729	0.306611753330468	1.33247896798192	0.223531848982437	8.56665627428766
Chr1:131132630	131132630	rs380945081	0.306589987107864	1.33262730658598	0.223549820808082	8.56714214338045
Chr1:131132633	131132633	rs384145416	0.306615406102278	1.33266650168003	0.223552466970657	8.56741829172591
Chr1:131132659	131132659	rs379243664	0.306659658358401	1.33255588554526	0.223528716819452	8.56778344955126
Chr1:131132814	131132814	rs381097226	0.306619037387194	1.33266570586377	0.223548749814143	8.56767018941889
Chr1:131132821	131132821	rs384806179	0.306610066609368	1.33263046105416	0.223543080712878	8.56765310382849
Chr1:131132846	131132846	rs379344622	0.306638730124624	1.33268355846239	0.223545946785553	8.56807773461263
Chr1:131133064	131133064	rs383030048	0.306615287924366	1.33265210472862	0.223538275468068	8.56824611798574
Chr1:131133672	131133672	rs382302452	0.306641394499355	1.3325014948173	0.223516086051144	8.56803000803756
Chr1:131133742	131133742	rs385579617	0.306655178341212	1.33269552547382	0.223531822976232	8.56921181229254
Chr1:131133779	131133779	rs380427046	0.306648807477439	1.33267619293917	0.223529104019308	8.56917499203328
Chr1:131133790	131133790	rs136348717	0.306628556080791	1.332596285444	0.223522980159251	8.56866318970662
Chr1:131134013	131134013	rs385826542	0.306756972496777	1.33383812402638	0.22358265565654	8.57911326035704
Chr1:131134158	131134158	rs380294250	0.306740266437473	1.33378341789056	0.223576232475124	8.57891993070983
Chr1:131134318	131134318	rs208020077	0.306745831542759	1.33379451768295	0.223578264889518	8.57890783901764
Chr1:131134451	131134451	rs378595033	0.306738869789428	1.33379483805544	0.22357604747359	8.57906768311655
Chr1:131134725	131134725	rs380746020	0.306739471422432	1.33378591867742	0.223576155938053	8.5789548209051
Chr1:131135098	131135098	rs377903172	0.306833949290933	1.33527095984391	0.223655998720181	8.59085536677867
Chr1:131135129	131135129	rs384058595	0.306813278899871	1.33527934543109	0.223664970013107	8.59032225297913
Chr1:131135452	131135452	rs381770575	0.306790663944994	1.33537606839928	0.223680124260854	8.5903960293282
Chr1:131135511	131135511	rs385050980	0.306837311989686	1.33547599664286	0.223684977610127	8.59123329833818
Chr1:131135547	131135547	rs379860729	0.306839224323163	1.3353593923909	0.223672749514253	8.59071879504366
Chr1:131137665	131137665	rs379836171	0.306796948861195	1.3353734664252	0.223712477528148	8.58808661243305
Chr1:131137753	131137753	rs383446202	0.302989525139665	1.35213382581806	0.22650476183061	8.5891678300279
Chr1:131146233	131146233	rs377802864	0.306722443059734	1.33767440163221	0.22382603727697	8.60723501630706
Chr1:131148455	131148455	rs209926773	0.306624591749033	1.33865623769307	0.223909646964623	8.61292528290986
Chr1:131149414	131149414	rs383007308	0.273840040825097	1.41515849264359	0.234945249519694	8.73174255889984
Chr1:131149436	131149436	rs109133827	0.306587462397937	1.3406107302132	0.223965612830922	8.63205228214982
Chr1:131155005	131155005	rs385424474	0.278273238074774	1.4233707218886	0.233192662280751	8.9472906581275
Chr1:131155914	131155914	rs110036585	0.277625171895144	1.42175281226236	0.232985137002129	8.94322905926139
Chr1:131156506	131156506	rs381975192	0.276691695315857	1.42627509277588	0.233968805571563	8.92619106689892
Chr1:131157857	131157857	rs209917549	0.275706456811345	1.42370893168876	0.234989087142375	8.82585063420196
Chr1:131158963	131158963	rs378607071	0.31435082724538	1.36979170952464	0.225598387534355	8.86120471469934
Chr1:131159257	131159257	rs383009383	0.274975365277181	1.41886685187695	0.234722141978289	8.78912451827862
Chr1:131159541	131159541	rs377896849	0.274961559948431	1.41880283605958	0.234716858108228	8.78875960075674
Chr1:131161798	131161798	rs384326427	0.275161495487752	1.42690242866201	0.236089323442387	8.78653601291895
Chr1:131163381	131163381	rs208658405	0.274576052857757	1.41795311560776	0.234615470404925	8.78606397936084
Chr1:131163457	131163457	rs210063960	0.274542533304684	1.41784213981033	0.234602944073817	8.78566259476867
Chr1:131165186	131165186	rs209008785	0.27490018263859	1.41849417500669	0.234710513566445	8.78568455013489
Chr1:131165545	131165545	rs210608360	0.27405782122905	1.41701384662852	0.234726375654869	8.76776587131828
Chr1:131166277	131166277	rs384542988	0.274338117748174	1.41712633978042	0.234794671985353	8.76436070530319
Chr1:131166382	131166382	rs379108603	0.274847443059734	1.41244397215889	0.235015657572025	8.69623552616423
Chr1:131166505	131166505	rs382195139	0.27405782122905	1.41701384662852	0.234726375654869	8.76776587131828
Chr1:131166649	131166649	rs379451272	0.275644155565105	1.42118069727164	0.234998998916864	8.79640173299393
Chr1:131166908	131166908	rs385844592	0.275984518693597	1.42205878143532	0.235090632776699	8.80008302889035
Chr1:131167269	131167269	rs381112647	0.276004361839278	1.42217160412511	0.235098878920949	8.80079842130604
Chr1:131167545	131167545	rs378379463	0.274918736570692	1.41964812018611	0.234905658003782	8.78539555099788
Chr1:131167568	131167568	rs381770590	0.275978556080791	1.42210235603157	0.235095465388719	8.80024604106169
Chr1:131167570	131167570	rs384011206	0.276001697464547	1.42218135798715	0.235103035007763	8.80062353047808
Chr1:131167647	131167647	rs378608345	0.276005135367426	1.42218479338967	0.235103818960508	8.80060867685282
Chr1:131167721	131167721	rs382213736	0.278513182208853	1.42250600377608	0.234407883359158	8.85233760296059
Chr1:131184125	131184125	rs384962115	0.277940169746455	1.42196815833714	0.234364296223438	8.84921209128164
Chr1:131199997	131199997	rs382767379	0.276955156854319	1.41009696247138	0.234414379218677	8.71059324623909
Chr1:131202711	131202711	rs383079564	0.276954501504083	1.41013737200239	0.234406028658846	8.71162116526388
Chr1:131202886	131202886	rs207658842	0.27786355822948	1.41575323017595	0.235438244103407	8.70491857591795
Chr1:41638428	41638428	rs43227620	0.331894864632574	-1.35009214985462	0.227560616725095	8.49266290031583
Chr1:81779356	81779356	rs134568155	0.282027718091964	1.47589045180957	0.232508156091361	9.6166698534096
Chr1:81783321	81783321	rs109890648	0.2820199398367	1.47594727206259	0.232511889909924	9.61706802297337
Chr1:81788586	81788586	rs135517168	0.281877385045122	1.48312217514915	0.232586839258641	9.69775335232982
Chr1:125116803	125116803	.	0.145648216587881	1.74595524738367	0.29471075904664	8.47013893150568
Chr1:125118529	125118529	.	0.145648216587881	1.74595524738367	0.29471075904664	8.47013893150568
Chr1:125158625	125158625	rs378465228	0.350394456381607	1.53611103845913	0.22927552044349	10.6266153039889
Chr1:128305913	128305913	rs470250168	0.150279576708208	1.72201797664791	0.294570035806978	8.26587145548649
Chr1:128318241	128318241	rs380254554	0.150279093253116	1.7220203767323	0.2945703816135	8.26587478153361
Chr1:128318764	128318764	rs378667019	0.150279394069618	1.72203148714553	0.294570283083525	8.26597746343268
Chr1:128319454	128319454	rs383820261	0.15024806617963	1.72131087823769	0.294591835064132	8.25854109092202
Chr1:128324114	128324114	rs381290984	0.150244456381607	1.72126273759372	0.294590028642308	8.25821102267956
Chr1:128328533	128328533	rs41639313	0.150244456381607	1.72126273759372	0.294590028642308	8.25821102267956
Chr1:128328732	128328732	rs41639314	0.157220487752471	1.70222491593233	0.288009589529399	8.43350513321011
Chr1:128331767	128331767	rs380484097	0.150317017619252	1.72193365093658	0.294613506712863	8.26289839558463
Chr1:128334268	128334268	rs476399453	0.150244456381607	1.72126273759372	0.294590028642308	8.25821102267956
Chr1:128338230	128338230	rs379670799	0.150244456381607	1.72126273759372	0.294590028642308	8.25821102267956
Chr1:128339135	128339135	rs380987971	0.150244456381607	1.72126273759372	0.294590028642308	8.25821102267956
Chr1:128340977	128340977	rs384300834	0.155925795015041	1.7491054031961	0.293249272037835	8.57599862086217
Chr1:128343111	128343111	rs380154506	0.15655993768801	1.70805428574399	0.288919899759269	8.43757064886044
Chr1:128343329	128343329	.	0.15655993768801	1.70805428574399	0.288919899759269	8.43757064886044
Chr1:128346133	128346133	rs380805461	0.155041673828964	1.75034820887036	0.293837534847839	8.55567400351844
Chr1:128353690	128353690	rs384393904	0.154954308122046	1.75262999020824	0.29418519762376	8.55756157445796
Chr1:128354529	128354529	rs379709241	0.155219144821659	-1.75384664169679	0.294265560262489	8.56416857848146
Chr1:128355719	128355719	rs380410066	0.155114116888698	1.75251232239049	0.294230734872276	8.55407947557646
Chr1:128356505	128356505	rs43265256	0.15581417060593	-1.75554739696126	0.294455468503508	8.56926086015214
Chr1:128356805	128356805	rs378583323	0.155060066609368	1.75145576811687	0.294201578306582	8.54617742839687
Chr1:128356895	128356895	rs43265257	0.156434389772239	-1.75368174896978	0.29449813796809	8.55029426405894
Chr1:128358672	128358672	rs382859653	0.155059636871508	1.75142659906703	0.294202544106984	8.54586497643051
Chr1:128358789	128358789	rs379380954	0.154500526428878	1.75561977564991	0.295291436676263	8.52546987346721
Chr1:128358791	128358791	rs382573100	0.154500526428878	1.75561977564991	0.295291436676263	8.52546987346721
Chr1:128359174	128359174	rs380488328	0.154500526428878	1.75561977564991	0.295291436676263	8.52546987346721
Chr1:128359386	128359386	rs385500874	0.154512924366137	1.75550234347544	0.295270746921681	8.52551952856602
Chr1:128393247	128393247	rs43265294	0.321987183068328	1.53804712499503	0.231749950426135	10.4416553200572
Chr1:128401126	128401126	rs43265299	0.304256617963043	-1.56235442620968	0.233724316507876	10.581838937254
Chr1:128404668	128404668	rs381759269	0.321882144391921	1.53779659140538	0.231725310973445	10.4405610151304
Chr1:128413168	128413168	rs43266131	0.307336484744306	-1.56600727459826	0.234597048778783	10.554577904128
Chr1:128417537	128417537	rs43265322	0.323470466265578	-1.51095232776865	0.229822794158278	10.2610494069064
Chr1:128419073	128419073	rs43265318	0.323471003437903	-1.51093035452077	0.229822212713751	10.2608212611409
Chr1:128421739	128421739	rs43265312	0.323470691877954	-1.51100304254748	0.229823974459945	10.2615893402698
Chr1:128430946	128430946	rs382679823	0.304407692307692	1.55313843594896	0.233655705893804	10.4721555377159
Chr1:128435518	128435518	rs43266144	0.304407799742157	-1.55313960056737	0.233655791627425	10.4721629669672
Chr1:128440275	128440275	rs43266160	0.304407692307692	-1.55313843594896	0.233655705893804	10.4721555377159
Chr1:128440627	128440627	rs43266162	0.304408165019338	-1.55313969361543	0.233655813712639	10.4721622954755
Chr1:128444359	128444359	rs43266179	0.145244402664375	-1.85594183442217	0.296740976113083	9.35772857932164
Chr1:128445710	128445710	rs379297856	0.142402009024495	1.85759678842372	0.30347460478936	8.99384800988851
Chr1:128446290	128446290	rs111030851	0.143005661796304	1.8580159606114	0.30362522898758	8.98937427753919
Chr1:128447072	128447072	rs380626980	0.139199033089815	1.84396157096052	0.302744732993724	8.91222170798089
Chr1:128460262	128460262	rs379858408	0.146954146970348	1.83709159495155	0.304240341625726	8.77154112261905
Chr1:128464103	128464103	rs380631572	0.140909959174903	1.81446582610289	0.303268668973205	8.62475808849772
Chr1:128597106	128597106	rs136159437	0.305533293940696	1.66603592000358	0.233310875391562	11.9633738674798
Chr1:128604527	128604527	rs135659009	0.305479458530297	1.66640652414147	0.233304630101813	11.9689304926339
Chr1:128608115	128608115	rs109227365	0.305512376450365	1.66569907208098	0.233261869492196	11.9635491355775
Chr1:128608334	128608334	rs132807404	0.305508981521272	1.66573964792758	0.233267739121299	11.9635312206236
Chr1:128608656	128608656	rs135697531	0.305511731843575	1.66575724393082	0.233269065569356	11.9636399485459
Chr1:128608940	128608940	rs132745305	0.30549536957456	1.66584007969787	0.23327514294362	11.9641677591239
Chr1:128609038	128609038	rs134013609	0.305512741727546	1.66574395770461	0.233262710647546	11.9640694949759
Chr1:128609320	128609320	rs136802137	0.305513278899871	1.66575238251349	0.233263057885279	11.9641490663096
Chr1:128609491	128609491	rs134842316	0.305512634293081	1.66576169999077	0.233263459811919	11.9642353582948
Chr1:128609523	128609523	rs137555958	0.305513966480447	1.66576135345686	0.233263143364751	11.9642609658191
Chr1:128609564	128609564	rs133340156	0.305512634293081	1.66579386114658	0.23326366765037	11.9646459499867
Chr1:128609615	128609615	rs135343255	0.3054822088526	1.66602726633057	0.233285867713159	11.9656479589364
Chr1:128609622	128609622	rs136470959	0.305506918779545	1.66586125178818	0.233271615298356	11.9647882830063
Chr1:128609667	128609667	rs134249698	0.305513171465406	1.66579665746136	0.233263667437834	11.9646833975619
Chr1:128609892	128609892	rs134981836	0.305512204555221	1.66582075073915	0.233263974841194	11.9649764932894
Chr1:128609982	128609982	rs136978760	0.305512580575849	1.66581483057146	0.233263952890951	11.964899352121
Chr1:128610048	128610048	rs135395709	0.305513107004727	1.66582193733299	0.233263875420912	11.9650018785041
Chr1:128610052	128610052	rs136579081	0.305512881392351	1.66582175276741	0.23326403537023	11.9649841194485
Chr1:128610152	128610152	rs133733433	0.305508734422003	1.66584272530591	0.233270751742587	11.9646228610594
Chr1:128610170	128610170	rs135047120	0.305815298667813	1.66587144144018	0.233373505923086	11.9551921057446
Chr1:128610353	128610353	rs132876047	0.305517200257843	1.66581077369173	0.233266001032583	11.964649286471
Chr1:128610399	128610399	rs134349299	0.305512118607649	1.66585576796257	0.233269278652812	11.9649382251132
Chr1:128610687	128610687	.	0.30551374086807	1.66583469423257	0.233265441446048	11.9650229370952
Chr1:128611453	128611453	rs132836662	0.305518897722389	1.6658468362848	0.233267187909153	11.9650185190612
Chr1:128611735	128611735	rs137153511	0.300193596905887	1.69291446285205	0.237380560827586	11.9346886189197
Chr1:128611774	128611774	rs135957426	0.293672894284486	1.72663661567629	0.24264246321748	11.8858559613021
Chr1:128611775	128611775	rs136837057	0.293675386764074	1.72662458031845	0.242643457711711	11.8856108634073
Chr1:128611818	128611818	rs136696811	0.2986872690159	1.69994226045474	0.238603239977267	11.91258824632
Chr1:128611864	128611864	rs133526243	0.305504963472282	1.66586883562812	0.233275783820355	11.9644913663692
Chr1:128611926	128611926	rs135432171	0.30558239149119	1.66226779123155	0.233174731341956	11.9259688612085
Chr1:128611931	128611931	rs137716416	0.305585936828535	1.66225460783562	0.233175686616067	11.9257015973567
Chr1:128611954	128611954	rs133334172	0.305584303824667	1.66226585909712	0.233175248520964	11.9258937478534
Chr1:128612005	128612005	rs137318262	0.302395595186936	1.67802835944688	0.235636913546221	11.9022765997527
Chr1:128612008	128612008	rs136179276	0.299196272024065	1.69469495995879	0.238166104676062	11.8847059737659
Chr1:128612024	128612024	rs133899572	0.300648657069188	1.68717798555468	0.237033721162539	11.8918037599184
Chr1:128612133	128612133	rs134956409	0.300843274602492	1.68590565431784	0.23685621059882	11.8916876990211
Chr1:128612278	128612278	rs135836836	0.302074666953159	1.67918939344876	0.235882832419719	11.8944864569218
Chr1:128612328	128612328	rs133817685	0.302395315857327	1.67791735582984	0.235636458713884	11.9008525533049
Chr1:128612601	128612601	rs134000815	0.28992392565535	1.74212532227486	0.245749352271941	11.802183706964
Chr1:128612878	128612878	rs378984393	0.303699989256554	1.67157738075063	0.234630246650246	11.9118040454047
Chr1:128612946	128612946	rs382034239	0.303301998281049	1.67358713545664	0.234929098565203	11.9102214247656
Chr1:128613140	128613140	rs454471008	0.292308293940696	1.72967647135743	0.243757217667727	11.8234801608986
Chr1:128613159	128613159	rs515906497	0.29628325096691	1.71677049736507	0.241638787848467	11.8508036339276
Chr1:128613160	128613160	rs472977936	0.295245992694456	1.71431191291884	0.241349200841669	11.8456397836425
Chr1:128613186	128613186	rs385576016	0.294312537602063	1.71930240966929	0.242108796698762	11.8404447356511
Chr1:128613216	128613216	rs380324046	0.305586581435324	1.66195439666332	0.233162718674516	11.9229242916064
Chr1:128613361	128613361	rs137407396	0.305596895143962	1.66174504221644	0.233154357087292	11.920922586456
Chr1:128613416	128613416	rs136194417	0.297059088955737	1.7041204369007	0.239859328118601	11.8507059971097
Chr1:128613580	128613580	rs132835663	0.289555027932961	1.74369405362019	0.246061976860341	11.7940262458434
Chr1:128613997	128613997	rs377985829	0.305608476579287	1.6613553743279	0.23313469535941	11.9175872549111
Chr1:128614157	128614157	rs137175022	0.30561355822948	1.6613799323693	0.233136185694977	11.9177735354064
Chr1:128614210	128614210	rs133246276	0.294324398366996	1.71823315906262	0.24207390468566	11.8299079544217
Chr1:128614227	128614227	rs134790511	0.294324398366996	1.71823315906262	0.24207390468566	11.8299079544217
Chr1:128614233	128614233	rs135511465	0.289672690159003	1.74263938555587	0.245943054636265	11.7913553983003
Chr1:128614328	128614328	rs133433595	0.300960474860335	1.68442934450722	0.236742211143271	11.8829480290558
Chr1:128614463	128614463	rs134514534	0.305610593038247	1.66124001588506	0.233130234267874	11.9164703498936
Chr1:128614529	128614529	rs137748444	0.30711506231199	1.66626916108218	0.23351498086497	11.9470121587967
Chr1:128614546	128614546	rs133856164	0.305611721100129	1.66123147426617	0.233130608182287	11.9163205826377
Chr1:128614615	128614615	rs137351075	0.300961796304254	1.6843185883755	0.236739026591305	11.8817902320094
Chr1:128614665	128614665	rs135651244	0.300962569832402	1.68427922508295	0.236737925395487	11.8813758893092
Chr1:128614666	128614666	rs132924664	0.305611764073915	1.66118781554074	0.233129498281438	11.9158427955425
Chr1:128614701	128614701	rs137006714	0.305611764073915	1.66118781554074	0.233129498281438	11.9158427955425
Chr1:128614819	128614819	rs134933627	0.305611968199398	1.66119069019456	0.233129646295729	11.9158671186117
Chr1:128614936	128614936	rs136609560	0.305611764073915	1.66118781554074	0.233129498281438	11.9158427955425
Chr1:128615097	128615097	rs134303632	0.305611764073915	1.66118781554074	0.233129498281438	11.9158427955425
Chr1:128615237	128615237	rs135714921	0.307964901160292	1.66494947891219	0.23381405001493	11.9009738683481
Chr1:128615256	128615256	rs132958433	0.305613149978513	1.66117861731663	0.233129931228484	11.9156786359723
Chr1:128615415	128615415	rs134040974	0.305612000429738	1.66118725297307	0.233129541743344	11.9158311381459
Chr1:128615692	128615692	rs136706877	0.305611001289214	1.66119521274351	0.233129312907404	11.9159593098711
Chr1:128616181	128616181	rs133406281	0.305612967339923	1.66118000139924	0.233129876940364	11.9157023033496
Chr1:128616731	128616731	rs137345079	0.305611764073915	1.66118781554074	0.233129498281438	11.9158427955425
Chr1:128616974	128616974	rs135563529	0.305611817791147	1.66118615421685	0.233129522102176	11.9158183241658
Chr1:128617195	128617195	rs136785183	0.305613697894284	1.66118442580814	0.233130152466741	11.9157351950984
Chr1:128617196	128617196	rs134784907	0.305611764073915	1.66118781554074	0.233129498281438	11.9158427955425
Chr1:128618423	128618423	rs134246324	0.302181929522991	1.67818136279156	0.235779763206463	11.8908652150211
Chr1:128619207	128619207	rs134978739	0.305613031800602	1.66110953635949	0.233126111441726	11.9151191578228
Chr1:128619497	128619497	rs134227518	0.305613031800602	1.66110953635949	0.233126111441726	11.9151191578228
Chr1:128619738	128619738	rs133849518	0.305613031800602	1.66110953635949	0.233126111441726	11.9151191578228
Chr1:128619919	128619919	rs137511321	0.305613031800602	1.66110953635949	0.233126111441726	11.9151191578228
Chr1:128620685	128620685	rs132730069	0.305613031800602	1.66110953635949	0.233126111441726	11.9151191578228
Chr1:128620731	128620731	rs136877484	0.305613031800602	1.66110953635949	0.233126111441726	11.9151191578228
Chr1:128620881	128620881	.	0.302181220455522	1.67828888579162	0.235783723614614	11.8919124666206
Chr1:128621272	128621272	rs385279058	0.305613440051569	1.66112589905183	0.233126836911863	11.9152687513678
Chr1:128621312	128621312	rs132895940	0.305613440051569	1.66112589905183	0.233126836911863	11.9152687513678
Chr1:128621898	128621898	rs134370928	0.305614589600344	1.66112062528905	0.233127235789997	11.9151602869908
Chr1:128621989	128621989	rs135381569	0.305613407821229	1.66112476098073	0.233126839964784	11.9152532509869
Chr1:128621995	128621995	rs136616118	0.32159128706489	1.49315889172806	0.233332403980415	9.76141361414885
Chr1:128622298	128622298	rs134330912	0.305617168027503	1.6611096965956	0.233128207025442	11.9149217475137
Chr1:128622564	128622564	rs137687129	0.321703899871079	1.61499305207767	0.230793238789834	11.5203245642599
Chr1:128622841	128622841	rs133469637	0.30561417060593	1.66112711812656	0.233127036851731	11.9152660039096
Chr1:128623616	128623616	rs136236513	0.32109088955737	1.61868129240014	0.230605194594019	11.5868887473398
Chr1:128623667	128623667	rs133515519	0.3208266867211	1.61582705171379	0.230528238637836	11.5560728199329
Chr1:128623677	128623677	rs135420336	0.320831220455522	1.61584158086472	0.230529644530491	11.5561350326507
Chr1:128623854	128623854	rs136782560	0.3208266867211	1.61582705171379	0.230528238637836	11.5560728199329
Chr1:128624003	128624003	rs110065671	0.3208266867211	1.61582705171379	0.230528238637836	11.5560728199329
Chr1:128624009	128624009	rs110031220	0.354222722389342	1.57987171653356	0.229373793480309	11.1864385529103
Chr1:128624026	128624026	rs109223631	0.3208266867211	1.61582705171379	0.230528238637836	11.5560728199329
Chr1:128624224	128624224	rs134984447	0.3208266867211	1.61582705171379	0.230528238637836	11.5560728199329
Chr1:128624261	128624261	rs133834019	0.3208266867211	1.61582705171379	0.230528238637836	11.5560728199329
Chr1:128624580	128624580	.	0.3208266867211	1.61582705171379	0.230528238637836	11.5560728199329
Chr1:128624585	128624585	rs135316738	0.3208266867211	1.61582705171379	0.230528238637836	11.5560728199329
Chr1:128624638	128624638	rs132751030	0.3208266867211	1.61582705171379	0.230528238637836	11.5560728199329
Chr1:128624800	128624800	rs137038188	0.305617382896433	1.66117623758696	0.233128061663063	11.9158248710516
Chr1:128624822	128624822	rs135036898	0.320827417275462	1.61578208309258	0.230528548326929	11.5554455072792
Chr1:128624907	128624907	rs134854691	0.320827417275462	1.61578208309258	0.230528548326929	11.5554455072792
Chr1:128624964	128624964	rs136134018	0.320827417275462	1.61578208309258	0.230528548326929	11.5554455072792
Chr1:128625017	128625017	rs133410453	0.320983841856468	1.61580751756721	0.230566112060677	11.5522810516028
Chr1:128625039	128625039	rs134762786	0.320984379028792	1.61582876891711	0.230565970116206	11.552577003398
Chr1:128625058	128625058	.	0.320993919209282	1.615887244748	0.230569617270391	11.5530149056695
Chr1:128627741	128627741	rs136027033	0.31441291362269	1.67824152845921	0.231564445845985	12.2983964306341
Chr1:128627748	128627748	rs132730597	0.314024989256553	1.67652034972694	0.231436111752913	12.2875777874641
Chr1:128627965	128627965	rs377941547	0.311021186076493	1.69449915667699	0.233653324385769	12.3135579421308
Chr1:128628164	128628164	rs136648748	0.308314245810056	1.70315116926661	0.235499691762654	12.2499076241288
Chr1:128628370	128628370	rs134432287	0.344949011602922	1.61699692065232	0.224985144564475	12.1083173887988
Chr1:128628678	128628678	rs137554234	0.314074452084229	1.67618528112157	0.231444053661655	12.2822107073602
Chr1:128628760	128628760	rs133264228	0.315199247958745	1.67196805219181	0.231730275196254	12.1964877831571
Chr1:128628769	128628769	rs134786393	0.314073302535453	1.67618916876998	0.231443798253684	12.2822891325617
Chr1:128628865	128628865	rs135507742	0.314073538891276	1.67618650084261	0.231443738932838	12.2822585367717
Chr1:128628880	128628880	rs133429171	0.310201085088096	1.70169888563699	0.234313131874172	12.3462240144027
Chr1:128629011	128629011	rs137210906	0.314074108293941	1.67622926181468	0.231443970254542	12.282820149153
Chr1:128629034	128629034	rs136094601	0.34628625913193	1.57789171151801	0.229943515709796	11.1090868370573
Chr1:128629500	128629500	rs134866474	0.312704211431027	1.6818519003627	0.232435470181576	12.2616193478461
Chr1:128629503	128629503	rs136416174	0.3141055221315	1.67655612909836	0.231449339260919	12.2867569384946
Chr1:128629623	128629623	rs134051020	0.311268854748603	1.68850664418032	0.233663277582384	12.2314790748746
Chr1:128629665	128629665	rs135649240	0.311934690588741	1.68947259845118	0.233824176486961	12.2288228872849
Chr1:128629666	128629666	rs132955055	0.311987548345509	1.69209474259049	0.233828462835642	12.2638290658199
Chr1:128632990	128632990	rs384994866	0.142832874946283	1.96656400590394	0.302186102261966	10.0694777306569
Chr1:128638449	128638449	rs380933438	0.140994488611947	1.95150981230558	0.301490711074515	9.96980517829138
Chr1:128649228	128649228	rs383423423	0.140710388912763	1.95171030974136	0.301380208953468	9.9784576582869
Chr1:128651167	128651167	rs383489839	0.140708519553073	1.95178387020702	0.301379378183523	9.97920369810962
Chr1:128655077	128655077	rs382789724	0.140536914482166	1.94933520376794	0.301045298909491	9.97650633879565
Chr1:128658403	128658403	rs383294904	0.141209819510099	1.94526599649091	0.301239910025627	9.9261875204317
Chr1:128659959	128659959	rs41639315	0.140536914482166	1.94933520376794	0.301045298909491	9.97650633879565
Chr1:128661367	128661367	rs382754158	0.14053705414697	1.94933577368959	0.301045291446975	9.97651218739827
Chr1:128661479	128661479	rs385322522	0.140536914482166	1.94933520376794	0.301045298909491	9.97650633879565
Chr1:128661950	128661950	rs379185662	0.140614697034809	1.94950069897158	0.301065265391993	9.97684884606211
Chr1:128663781	128663781	.	0.457491544907606	1.42503991544281	0.218355978721687	10.1222890121876
Chr1:131076241	131076241	rs382063956	0.305949623979373	1.3349584325653	0.224344793483381	8.53887579866518
Chr1:131076818	131076818	rs380269249	0.305924613235926	1.33502159156532	0.224337930162226	8.54009571221068
Chr1:131078140	131078140	rs378014680	0.305914707778255	1.33516636338489	0.224337561686205	8.54181976797147
Chr1:131080107	131080107	rs382496763	0.30591140954018	1.33514615968929	0.224335645235077	8.54171655480861
Chr1:131084998	131084998	rs211519822	0.305910947571981	1.33513812114832	0.224335637799719	8.54162276825583
Chr1:131085479	131085479	rs378897169	0.305912870648904	1.33514839060375	0.224336262876427	8.54169960237098
Chr1:131087422	131087422	rs379506965	0.305915685431887	1.33517127627551	0.224337864974457	8.54185622822326
Chr1:131088477	131088477	rs385958328	0.292843962183068	1.39040433060587	0.234275273456037	8.49798269634299
Chr1:131098139	131098139	rs381628590	0.284854125483455	1.42290538940468	0.239893065721259	8.48879292119539
Chr1:131100456	131100456	rs379740730	0.284811474000859	1.42302818849723	0.239878231099012	8.49109846848237
Chr1:131104132	131104132	rs382589190	0.305997088525999	1.32870455606535	0.224084399376263	8.48372342088101
Chr1:131107311	131107311	rs381960564	0.307684980661796	1.32253734686268	0.223408074161689	8.45842081647561
Chr1:131107541	131107541	rs110712286	0.307757885689729	1.32276112430499	0.223430801632256	8.45946673551622
Chr1:131108246	131108246	rs381962149	0.305299666953159	1.33507048295997	0.22408117869338	8.55862378352936
Chr1:131110364	131110364	rs385120249	0.306596637301246	1.32871212987349	0.223457848945545	8.52747409041126
Chr1:131110668	131110668	rs110005253	0.30679490760636	1.32785656920206	0.223456625447615	8.51749454638935
Chr1:131110696	131110696	rs109429221	0.313588246669532	1.30407812001188	0.221492514153896	8.37445959996911
Chr1:131111386	131111386	rs210083335	0.289298657069188	1.40570130470127	0.236457800270082	8.52402272128742
Chr1:131111427	131111427	rs211659546	0.306685131070047	1.32819765102245	0.223364338143479	8.52796325087132
Chr1:131111445	131111445	rs109567918	0.306722872797593	1.327879841249	0.223345482729112	8.52554162485737
Chr1:131111471	131111471	rs383533838	0.306687537602063	1.32819504411962	0.223364833188925	8.52789790341732
Chr1:131111542	131111542	rs385099617	0.306683476579287	1.32820209122993	0.223363993796405	8.52803963265223
Chr1:131111676	131111676	rs380498338	0.306691018478728	1.32823392532784	0.223367496077541	8.52816923331944
Chr1:131111751	131111751	rs210075061	0.306694359690589	1.32820968747905	0.223367089527961	8.52791234267477
Chr1:131111843	131111843	rs207666198	0.306712602062742	1.32833731451801	0.22337364485543	8.52895597725259
Chr1:131112279	131112279	rs381657722	0.306663364847443	1.32847084251419	0.223380939899951	8.53001729705453
Chr1:131112361	131112361	rs384279432	0.306312183068328	1.33007008148949	0.223641767985581	8.53058255724049
Chr1:131112384	131112384	rs379614924	0.306324538031801	1.33022429595466	0.223655862800661	8.53141031089747
Chr1:131112415	131112415	rs383019772	0.306299559518694	1.3301292058849	0.223646551502707	8.53094330421128
Chr1:131112462	131112462	rs386101612	0.29066039965621	1.40325270114741	0.235670878011741	8.54891293924487
Chr1:131112508	131112508	rs378912007	0.296409583154276	1.37377049475381	0.231100883835084	8.52305741354165
Chr1:131112626	131112626	rs381646364	0.308601847872798	1.33538418054885	0.224009712112795	8.56732294459521
Chr1:131113488	131113488	rs209294340	0.306672743876235	1.32850836688222	0.223375659889747	8.5308288365937
Chr1:131113852	131113852	rs383716035	0.306674129780834	1.32855298710408	0.223376586724497	8.53128931745274
Chr1:131114474	131114474	rs210479111	0.306671078642028	1.328665917908	0.223381212508397	8.532295110479
Chr1:131114475	131114475	rs207506550	0.286291641598625	1.42193074153848	0.239050635288969	8.53299367638216
Chr1:131114649	131114649	rs209493482	0.306671078642028	1.328665917908	0.223381212508397	8.532295110479
Chr1:131114675	131114675	rs210490111	0.306671046411689	1.32882698654129	0.223390254886579	8.53355841058966
Chr1:131114850	131114850	rs385755865	0.306675107434465	1.32884452258949	0.223383529136786	8.53423606093946
Chr1:131114884	131114884	rs380474039	0.306645036527718	1.32897295761937	0.223405561346212	8.53420511234786
Chr1:131114993	131114993	rs384166636	0.307793134937688	1.33225535789628	0.223750580699155	8.54867242907939
Chr1:131115026	131115026	rs377788933	0.306644327460249	1.32896959863436	0.22340613448085	8.53412541294321
Chr1:131115728	131115728	rs208025740	0.306669220025784	1.32887277885583	0.223391244580088	8.53402832420578
Chr1:131115777	131115777	rs384935997	0.306649656209712	1.32892971457798	0.223398926318325	8.53416068005302
Chr1:131115802	131115802	.	0.301646422432316	1.35098968083733	0.227106792617282	8.53419589048016
Chr1:131115832	131115832	rs381332955	0.306668564675548	1.32887560054843	0.223391475934619	8.53404534569576
Chr1:131116106	131116106	rs385237497	0.306674581005587	1.32883881212225	0.223384025145569	8.53413406445786
Chr1:131116270	131116270	rs378817057	0.306674258702192	1.3288360078734	0.223384177442695	8.5340903716496
Chr1:131116278	131116278	rs382416006	0.306674581005587	1.32883881212225	0.223384025145569	8.53413406445786
Chr1:131116319	131116319	rs384139506	0.30664981736141	1.32892907023975	0.223398835428092	8.53415945938182
Chr1:131116455	131116455	rs379122372	0.307979426299957	1.33319595432081	0.223811258342239	8.55548886176079
Chr1:131116472	131116472	rs382293163	0.306673807477439	1.32883350189828	0.223384640085776	8.53402845094956
Chr1:131116512	131116512	rs135804594	0.306673807477439	1.32883350189828	0.223384640085776	8.53402845094956
Chr1:131116708	131116708	rs386082990	0.306673807477439	1.32883350189828	0.223384640085776	8.53402845094956
Chr1:131116818	131116818	rs383344539	0.306673807477439	1.32883350189828	0.223384640085776	8.53402845094956
Chr1:131117051	131117051	rs380444141	0.306673807477439	1.32883350189828	0.223384640085776	8.53402845094956
Chr1:131117309	131117309	rs383672377	0.30664515470563	1.32925415819863	0.22341038627258	8.5371785560694
Chr1:131117423	131117423	rs378329124	0.306645015040825	1.32925725515968	0.223410472296266	8.53720900154474
Chr1:131117681	131117681	rs384468802	0.306644520842286	1.32926317350205	0.223410704556526	8.53726242776737
Chr1:131117696	131117696	rs378659970	0.306650601633004	1.32922121182245	0.223403098346154	8.53730122587414
Chr1:131117719	131117719	rs452863303	0.306645015040825	1.32925725515968	0.223410472296266	8.53720900154474
Chr1:131117989	131117989	rs379026475	0.306669209282338	1.32916163030226	0.223395614258483	8.53712394317075
Chr1:131118025	131118025	rs384716289	0.288704512247529	1.41117505438046	0.237282586285619	8.53034541342703
Chr1:131118180	131118180	rs385396081	0.30667392565535	1.32913518530294	0.223389020837157	8.53727452373442
Chr1:131118193	131118193	rs379833659	0.306675547915771	1.32925424771346	0.223391781961211	8.53848340958711
Chr1:131118408	131118408	rs383247242	0.30667585947572	1.32925096681535	0.223391605191334	8.53845715344103
Chr1:131118496	131118496	rs385393738	0.306675547915771	1.32925424771346	0.223391781961211	8.53848340958711
Chr1:131118582	131118582	rs380216657	0.30667585947572	1.32925096681535	0.223391605191334	8.53845715344103
Chr1:131118747	131118747	rs383575704	0.306645025784272	1.32938642364216	0.223414018307706	8.53848178879243
Chr1:131118935	131118935	rs380077657	0.306675719810915	1.32924985157243	0.223391635975536	8.53844185935639
Chr1:131118936	131118936	rs383855048	0.306645756338633	1.32938592243724	0.223413736630974	8.53849562618506
Chr1:131119006	131119006	rs378487787	0.298248130640309	1.36680481607978	0.229700795189744	8.53859652042074
Chr1:131119026	131119026	rs381635089	0.298248130640309	1.36680481607978	0.229700795189744	8.53859652042074
Chr1:131119097	131119097	rs383824639	0.306675569402664	1.32925858972727	0.223391885295762	8.53852731169036
Chr1:131119099	131119099	rs377794197	0.306669961323593	1.32929324089086	0.223399158358901	8.5384257084583
Chr1:131119177	131119177	rs380936010	0.306645584443489	1.32938567167808	0.223413850785464	8.5384846725782
Chr1:131119212	131119212	rs383845381	0.306645756338633	1.32938592243724	0.223413736630974	8.53849562618506
Chr1:131119226	131119226	rs379234126	0.306645584443489	1.32938567167808	0.223413850785464	8.5384846725782
Chr1:131119328	131119328	rs381078431	0.306675569402664	1.32925858972727	0.223391885295762	8.53852731169036
Chr1:131119710	131119710	rs384926363	0.30667051998281	1.32929217453039	0.223398943701464	8.53842819276514
Chr1:131120077	131120077	rs379608987	0.306673764503653	1.32928040371007	0.223393587483162	8.53866495390356
Chr1:131120292	131120292	rs386104919	0.306673764503653	1.32928040371007	0.223393587483162	8.53866495390356
Chr1:131120592	131120592	rs384881100	0.306673764503653	1.32928040371007	0.223393587483162	8.53866495390356
Chr1:131120623	131120623	rs380407943	0.297382069187795	1.37080668311743	0.230373658539645	8.53857459987031
Chr1:131120627	131120627	rs467429535	0.297382069187795	1.37080668311743	0.230373658539645	8.53857459987031
Chr1:131120681	131120681	rs385815081	0.306673764503653	1.32928040371007	0.223393587483162	8.53866495390356
Chr1:131120783	131120783	rs380444693	0.306812000429738	1.32985777499553	0.223457172462348	8.54100866488147
Chr1:131120853	131120853	rs381731900	0.31373683927804	1.33631714664864	0.225561693098694	8.47039198074809
Chr1:131120934	131120934	rs383340669	0.296150623119897	1.3769357753531	0.231348838036233	8.5422877104589
Chr1:131121277	131121277	rs384054223	0.306646293510958	1.3298108590247	0.223428242696319	8.54248407356982
Chr1:131121320	131121320	rs379518082	0.294760818650623	1.38694743262438	0.232870720847416	8.55307064440644
Chr1:131121397	131121397	rs385044494	0.307034131929523	1.33134011557872	0.223543019871086	8.55244913464265
Chr1:131121548	131121548	rs382592909	0.307034088955737	1.33134935849776	0.223543298413306	8.55253848103208
Chr1:131121653	131121653	rs384419889	0.306633487322733	1.32998306986254	0.223438675285695	8.54378123930597
Chr1:131121684	131121684	rs378912832	0.306637795444779	1.32994951276042	0.223432101899126	8.54384685668466
Chr1:131121764	131121764	rs385453465	0.30737435539321	1.33224037398784	0.223654091419098	8.55526073466044
Chr1:131121920	131121920	rs380225102	0.308009819510099	1.33468505096522	0.223874737700034	8.56856501411143
Chr1:131121989	131121989	rs382419149	0.307920004297379	1.33469717847995	0.223873112519763	8.56882189931615
Chr1:131121999	131121999	rs480383550	0.308174323162871	1.33583048495278	0.223930649871254	8.5781275498126
Chr1:131122014	131122014	rs385760390	0.307948753760206	1.3344814256291	0.223853808018517	8.56763654548464
Chr1:131122141	131122141	rs380648217	0.3083394177052	1.33667303090521	0.223990059664745	8.58387657227934
Chr1:131122207	131122207	rs383517979	0.308038859045982	1.33543779627864	0.223884762783772	8.57672621959617
Chr1:131122235	131122235	rs377793390	0.306601837129351	1.33092800313001	0.223490045186936	8.55131070007418
Chr1:131122307	131122307	rs379831875	0.306565588740868	1.33110023570391	0.223519587752932	8.55126711729721
Chr1:131122365	131122365	rs383565171	0.306668199398367	1.33075268748633	0.223446405778685	8.55230734977128
Chr1:131122504	131122504	rs381675500	0.306667898581865	1.33075256495481	0.223446453308651	8.552302569434
Chr1:131122647	131122647	rs384942056	0.306668188654921	1.33075372603234	0.223446411927277	8.55231915833988
Chr1:131122774	131122774	.	0.306667898581865	1.33075256495481	0.223446453308651	8.552302569434
Chr1:131122937	131122937	rs381965395	0.30667371078642	1.33080447467639	0.22344966056999	8.55268924561038
Chr1:131122968	131122968	rs384560873	0.306669445638161	1.33079846005371	0.223449027793559	8.55266277455321
Chr1:131122999	131122999	rs378902832	0.306673356252686	1.33080587676057	0.223451070661572	8.55260679150264
Chr1:131123096	131123096	rs381652391	0.306667436613666	1.33077385125318	0.223447619836977	8.55247156596892
Chr1:131123216	131123216	rs379130913	0.307976880103137	1.33498656596898	0.223873524213248	8.57220085125331
Chr1:131123685	131123685	rs385649073	0.302258970777826	1.35019729555334	0.226704787269926	8.55276109662132
Chr1:131123728	131123728	rs381093179	0.306688278899871	1.33087530610621	0.223454734751487	8.5531678805453
Chr1:131123860	131123860	rs383358572	0.306673109153416	1.33084559002803	0.223451331846061	8.55305651680149
Chr1:131123890	131123890	rs378024110	0.306667683712935	1.33079716658921	0.223448158786176	8.55270852899714
Chr1:131123947	131123947	.	0.306666115169746	1.33093469036143	0.223460749584541	8.55344555940401
Chr1:131124200	131124200	.	0.306662902879244	1.33093359309271	0.223458405282397	8.55359719208967
Chr1:131124382	131124382	rs381249854	0.306671712505372	1.33094932338795	0.223455870052297	8.55396056969855
Chr1:131124391	131124391	rs385010280	0.306695315857327	1.33103899759872	0.22346257917305	8.55454650849071
Chr1:131124423	131124423	rs378589475	0.306666706059304	1.33097093486361	0.223454546983393	8.55430818239142
Chr1:131124447	131124447	rs382193494	0.306674076063601	1.33109529471652	0.223472265804642	8.55453000076457
Chr1:131124479	131124479	rs384048175	0.306677911474001	1.33106092983943	0.223464252807687	8.5546875148716
Chr1:131124480	131124480	rs378906104	0.306690653201547	1.33113409899853	0.223468172942094	8.55527470955869
Chr1:131124946	131124946	rs384370041	0.30667585947572	1.33117149667152	0.223476669306972	8.55511898136525
Chr1:131125122	131125122	rs379501346	0.306668177911474	1.33111171347426	0.223462077781725	8.55543880509015
Chr1:131125228	131125228	rs382185650	0.30671782337774	1.3305822003138	0.223488321565103	8.54735753866448
Chr1:131125318	131125318	rs385966231	0.306669574559519	1.331142024427	0.223464755851545	8.55560804844867
Chr1:131125565	131125565	rs379540359	0.308260217017619	1.33670338947045	0.223988793689193	8.5843231738109
Chr1:131125620	131125620	rs383254602	0.306674108293941	1.3311851469583	0.223467184155547	8.55594584005171
Chr1:131125634	131125634	rs385390729	0.30666101203266	1.33118416263431	0.223464074554041	8.55615258698661
Chr1:131125653	131125653	rs383571750	0.306662129351096	1.33123662081453	0.223465526218889	8.55666901337941
Chr1:131125788	131125788	rs384986406	0.306690964761495	1.33134977266774	0.223475119306162	8.55732916242737
Chr1:131125842	131125842	rs380518427	0.306662129351096	1.33123662081453	0.223465526218889	8.55666901337941
Chr1:131125922	131125922	rs383226565	0.306662129351096	1.33123662081453	0.223465526218889	8.55666901337941
Chr1:131126086	131126086	rs381323760	0.306662129351096	1.33123662081453	0.223465526218889	8.55666901337941
Chr1:131126233	131126233	rs383821661	0.306662354963472	1.33124040137055	0.223465501476097	8.55671531577299
Chr1:131126340	131126340	rs377792752	0.306662129351096	1.33123662081453	0.223465526218889	8.55666901337941
Chr1:131126392	131126392	rs380932983	0.306667253975075	1.33127897060059	0.223468598820054	8.55695245868384
Chr1:131126421	131126421	rs384143593	0.3066644177052	1.33125673380021	0.22346672634062	8.55682182658334
Chr1:131126625	131126625	rs133439233	0.306657187365707	1.33137804715253	0.223471945244689	8.55788537656284
Chr1:131126878	131126878	rs379587369	0.30663368070477	1.33148730634044	0.223491082214828	8.55782935026368
Chr1:131127059	131127059	rs386103986	0.306629716373012	1.33158304313358	0.223499684722059	8.55835370908008
Chr1:131127272	131127272	rs382302287	0.306748807477439	1.33092733196667	0.223510202310596	8.54988857090425
Chr1:131127666	131127666	rs385546272	0.306635034379029	1.33156757969423	0.22349332565625	8.55861802567395
Chr1:131127750	131127750	rs380004176	0.306635603781693	1.33156676029057	0.223493018354528	8.55862994895979
Chr1:131128003	131128003	rs383633812	0.308268639879673	1.33719997463715	0.224029366432251	8.58732033618067
Chr1:131128057	131128057	rs385191070	0.306660088096261	1.3315191989243	0.223475828113846	8.55927666429145
Chr1:131128335	131128335	rs383724561	0.306659207133648	1.33152227536862	0.223476268071594	8.55928202926961
Chr1:131128377	131128377	rs378594858	0.306662365706919	1.33155312709115	0.223477464223873	8.55956172533946
Chr1:131128384	131128384	rs380746853	0.306659432746025	1.33156890730528	0.223477716020415	8.55973007626617
Chr1:131128524	131128524	rs382718424	0.306665212720241	1.33161309160943	0.223481165690553	8.56000865545155
Chr1:131128529	131128529	rs378009261	0.306659432746025	1.33156890730528	0.223477716020415	8.55973007626617
Chr1:131128601	131128601	rs384704731	0.306661334336055	1.33162528130376	0.223478670036128	8.56032768425032
Chr1:131128613	131128613	rs378336134	0.306654952728835	1.33167564458746	0.223486345972945	8.5603822132748
Chr1:131128623	131128623	rs381889874	0.306677449505801	1.33178505015704	0.223497173779412	8.56091138122503
Chr1:131128669	131128669	rs379862622	0.306663848302535	1.33172600988351	0.223485302613175	8.56104930117949
Chr1:131129154	131129154	rs380655651	0.283011538461538	1.44305858969931	0.24215753702935	8.56177451246787
Chr1:131129313	131129313	rs382931286	0.284600279329609	1.4350407477901	0.240809538789905	8.56193987668487
Chr1:131129361	131129361	rs378127963	0.306654684142673	1.33180448111592	0.22348728996127	8.56183486142546
Chr1:131130312	131130312	rs382284119	0.297424946282767	1.37313982770726	0.23042279060699	8.56189594386921
Chr1:131130376	131130376	rs383865583	0.292825601633004	1.39470580563857	0.234042177076682	8.56186511767678
Chr1:131131009	131131009	rs380436851	0.286876568543189	1.42342026985482	0.238893373514376	8.55971638219049
Chr1:131131026	131131026	rs382404082	0.308066888697894	1.33836991406302	0.223961049258488	8.60592117867052
Chr1:131131105	131131105	rs386086109	0.306653727975935	1.33180822508045	0.223488003374602	8.56182887895171
Chr1:131132035	131132035	rs385396703	0.306647389342501	1.33197195059078	0.223496421682012	8.56316778198617
Chr1:131132158	131132158	rs380231195	0.307779415556511	1.33385616492527	0.223909809571617	8.55634953754864
Chr1:131132193	131132193	rs210920436	0.30668285345939	1.33239528461137	0.223519843347195	8.56651338521237
Chr1:131132611	131132611	rs377802729	0.306611753330468	1.33247896798192	0.223531848982437	8.56665627428766
Chr1:131132630	131132630	rs380945081	0.306589987107864	1.33262730658598	0.223549820808082	8.56714214338045
Chr1:131132633	131132633	rs384145416	0.306615406102278	1.33266650168003	0.223552466970657	8.56741829172591
Chr1:131132659	131132659	rs379243664	0.306659658358401	1.33255588554526	0.223528716819452	8.56778344955126
Chr1:131132814	131132814	rs381097226	0.306619037387194	1.33266570586377	0.223548749814143	8.56767018941889
Chr1:131132821	131132821	rs384806179	0.306610066609368	1.33263046105416	0.223543080712878	8.56765310382849
Chr1:131132846	131132846	rs379344622	0.306638730124624	1.33268355846239	0.223545946785553	8.56807773461263
Chr1:131133064	131133064	rs383030048	0.306615287924366	1.33265210472862	0.223538275468068	8.56824611798574
Chr1:131133672	131133672	rs382302452	0.306641394499355	1.3325014948173	0.223516086051144	8.56803000803756
Chr1:131133742	131133742	rs385579617	0.306655178341212	1.33269552547382	0.223531822976232	8.56921181229254
Chr1:131133779	131133779	rs380427046	0.306648807477439	1.33267619293917	0.223529104019308	8.56917499203328
Chr1:131133790	131133790	rs136348717	0.306628556080791	1.332596285444	0.223522980159251	8.56866318970662
Chr1:131134013	131134013	rs385826542	0.306756972496777	1.33383812402638	0.22358265565654	8.57911326035704
Chr1:131134158	131134158	rs380294250	0.306740266437473	1.33378341789056	0.223576232475124	8.57891993070983
Chr1:131134318	131134318	rs208020077	0.306745831542759	1.33379451768295	0.223578264889518	8.57890783901764
Chr1:131134451	131134451	rs378595033	0.306738869789428	1.33379483805544	0.22357604747359	8.57906768311655
Chr1:131134725	131134725	rs380746020	0.306739471422432	1.33378591867742	0.223576155938053	8.5789548209051
Chr1:131135098	131135098	rs377903172	0.306833949290933	1.33527095984391	0.223655998720181	8.59085536677867
Chr1:131135129	131135129	rs384058595	0.306813278899871	1.33527934543109	0.223664970013107	8.59032225297913
Chr1:131135452	131135452	rs381770575	0.306790663944994	1.33537606839928	0.223680124260854	8.5903960293282
Chr1:131135511	131135511	rs385050980	0.306837311989686	1.33547599664286	0.223684977610127	8.59123329833818
Chr1:131135547	131135547	rs379860729	0.306839224323163	1.3353593923909	0.223672749514253	8.59071879504366
Chr1:131137665	131137665	rs379836171	0.306796948861195	1.3353734664252	0.223712477528148	8.58808661243305
Chr1:131137753	131137753	rs383446202	0.302989525139665	1.35213382581806	0.22650476183061	8.5891678300279
Chr1:131146233	131146233	rs377802864	0.306722443059734	1.33767440163221	0.22382603727697	8.60723501630706
Chr1:131148455	131148455	rs209926773	0.306624591749033	1.33865623769307	0.223909646964623	8.61292528290986
Chr1:131149414	131149414	rs383007308	0.273840040825097	1.41515849264359	0.234945249519694	8.73174255889984
Chr1:131149436	131149436	rs109133827	0.306587462397937	1.3406107302132	0.223965612830922	8.63205228214982
Chr1:131155005	131155005	rs385424474	0.278273238074774	1.4233707218886	0.233192662280751	8.9472906581275
Chr1:131155914	131155914	rs110036585	0.277625171895144	1.42175281226236	0.232985137002129	8.94322905926139
Chr1:131156506	131156506	rs381975192	0.276691695315857	1.42627509277588	0.233968805571563	8.92619106689892
Chr1:131157857	131157857	rs209917549	0.275706456811345	1.42370893168876	0.234989087142375	8.82585063420196
Chr1:131158963	131158963	rs378607071	0.31435082724538	1.36979170952464	0.225598387534355	8.86120471469934
Chr1:131159257	131159257	rs383009383	0.274975365277181	1.41886685187695	0.234722141978289	8.78912451827862
Chr1:131159541	131159541	rs377896849	0.274961559948431	1.41880283605958	0.234716858108228	8.78875960075674
Chr1:131161798	131161798	rs384326427	0.275161495487752	1.42690242866201	0.236089323442387	8.78653601291895
Chr1:131163381	131163381	rs208658405	0.274576052857757	1.41795311560776	0.234615470404925	8.78606397936084
Chr1:131163457	131163457	rs210063960	0.274542533304684	1.41784213981033	0.234602944073817	8.78566259476867
Chr1:131165186	131165186	rs209008785	0.27490018263859	1.41849417500669	0.234710513566445	8.78568455013489
Chr1:131165545	131165545	rs210608360	0.27405782122905	1.41701384662852	0.234726375654869	8.76776587131828
Chr1:131166277	131166277	rs384542988	0.274338117748174	1.41712633978042	0.234794671985353	8.76436070530319
Chr1:131166382	131166382	rs379108603	0.274847443059734	1.41244397215889	0.235015657572025	8.69623552616423
Chr1:131166505	131166505	rs382195139	0.27405782122905	1.41701384662852	0.234726375654869	8.76776587131828
Chr1:131166649	131166649	rs379451272	0.275644155565105	1.42118069727164	0.234998998916864	8.79640173299393
Chr1:131166908	131166908	rs385844592	0.275984518693597	1.42205878143532	0.235090632776699	8.80008302889035
Chr1:131167269	131167269	rs381112647	0.276004361839278	1.42217160412511	0.235098878920949	8.80079842130604
Chr1:131167545	131167545	rs378379463	0.274918736570692	1.41964812018611	0.234905658003782	8.78539555099788
Chr1:131167568	131167568	rs381770590	0.275978556080791	1.42210235603157	0.235095465388719	8.80024604106169
Chr1:131167570	131167570	rs384011206	0.276001697464547	1.42218135798715	0.235103035007763	8.80062353047808
Chr1:131167647	131167647	rs378608345	0.276005135367426	1.42218479338967	0.235103818960508	8.80060867685282
Chr1:131167721	131167721	rs382213736	0.278513182208853	1.42250600377608	0.234407883359158	8.85233760296059
Chr1:131184125	131184125	rs384962115	0.277940169746455	1.42196815833714	0.234364296223438	8.84921209128164
Chr1:131199997	131199997	rs382767379	0.276955156854319	1.41009696247138	0.234414379218677	8.71059324623909
Chr1:131202711	131202711	rs383079564	0.276954501504083	1.41013737200239	0.234406028658846	8.71162116526388
Chr1:131202886	131202886	rs207658842	0.27786355822948	1.41575323017595	0.235438244103407	8.70491857591795
Chr2:9167374	9167374	rs43289324	0.3657317468844	-1.35694366409332	0.22943218747025	8.44409785462245
Chr2:9167542	9167542	rs43289325	0.365296873657069	-1.35471215476676	0.229307464776088	8.42706114403466
Chr2:16068618	16068618	rs525538645	0.14897055221315	-1.85615534585093	0.311028665428489	8.58450972052302
Chr2:16071104	16071104	rs456672300	0.149446755479158	-1.84562457575045	0.310450070502446	8.52446174423442
Chr2:16071458	16071458	rs378465854	0.158802213149978	-1.78945104682242	0.302421252559828	8.4512289745565
Chr2:16071519	16071519	rs383106642	0.158349108293941	-1.78733933937948	0.302354605696011	8.436367778681
Chr2:16071536	16071536	rs450110298	0.152347443059734	-1.82390589291399	0.308013377282368	8.46284003761196
Chr2:16071542	16071542	rs378199489	0.158470004297379	-1.78404641826895	0.30225903420079	8.4127811734302
Chr2:16071579	16071579	rs447561143	0.151829501504083	-1.82089189423263	0.307782519214084	8.44882909406974
Chr2:16071665	16071665	rs381445063	0.158629909755049	-1.78129133331344	0.302073585125269	8.39843179312159
Chr2:16071812	16071812	rs448131247	0.151370885259991	-1.8190904267696	0.307853526705685	8.42995312693635
Chr2:16071820	16071820	rs522526276	0.15134515470563	-1.81881308904921	0.307815631319195	8.429499476188
Chr2:16071827	16071827	rs436849877	0.158295294370434	-1.78194598941735	0.302343958229532	8.39032402499458
Chr2:16071974	16071974	rs207606352	0.157770788568973	-1.78380481205507	0.302567463196738	8.39499247001457
Chr2:16071991	16071991	rs211091933	0.158513074774388	-1.77882527668999	0.302726032609717	8.34410423785729
Chr2:16072061	16072061	rs443689466	0.151837924366137	-1.81402927036744	0.307604512192797	8.39947289245149
Chr2:16072363	16072363	rs385184656	0.159448055436184	-1.77268719905211	0.302136025832785	8.32112790997513
Chr2:16072625	16072625	rs379847260	0.159911516974645	-1.7728605849134	0.302232371094135	8.31776084104944
Chr2:16072703	16072703	rs432545594	0.152538697894284	-1.81044976476697	0.30756385779663	8.37116202776365
Chr2:16072913	16072913	rs386044403	0.158327954447787	-1.77739594061062	0.301900017367216	8.37362923466773
Chr2:16072935	16072935	rs455165152	0.148769359690589	-1.84148616525008	0.311912016367104	8.41666838674502
Chr2:16073244	16073244	rs441343993	0.151810410399656	-1.81215370796082	0.307244832734246	8.40155863337904
Chr2:16073267	16073267	.	0.151202062741728	-1.81285671595462	0.307923306385333	8.3736247292869
Chr2:16073270	16073270	rs481231263	0.151181510528578	-1.81271042685996	0.307907266931416	8.37318593234074
Chr2:16073410	16073410	rs481856363	0.151191115169746	-1.81237846311342	0.307887722083876	8.37135068134368
Chr2:16073415	16073415	.	0.151706811345079	-1.813625643189	0.308024707186512	8.3750791344585
Chr2:16073496	16073496	rs479271314	0.152736355822948	-1.81373775766475	0.30804086316509	8.37522283996067
Chr2:16073554	16073554	rs446513742	0.15148877309841	-1.80693436725271	0.307416344788406	8.34874680837369
Chr2:16073667	16073667	rs455209225	0.151814718521702	-1.80390682969006	0.306925243438663	8.34755230689828
Chr2:16073681	16073681	rs470510870	0.151816609368285	-1.80388429943926	0.306918502620753	8.34769713167153
Chr2:16073948	16073948	rs474780635	0.151813622690159	-1.80387111418372	0.306923270047015	8.34734791210172
Chr2:16074121	16074121	rs379885602	0.158909916201117	-1.76748161490482	0.30144783069338	8.3110701006091
Chr2:16074160	16074160	.	0.151681650193382	-1.80327257478602	0.307002756206625	8.33832090808926
Chr2:16074365	16074365	rs479234480	0.151692887838419	-1.8029093609527	0.306971072289882	8.33682103752384
Chr2:16074524	16074524	rs470405373	0.151845111731844	-1.80134075142453	0.306754144420487	8.33432519290663
Chr2:16074930	16074930	rs435684190	0.151695197679416	-1.80147598154337	0.306860475713012	8.33018240009307
Chr2:16075216	16075216	rs440002879	0.151712752470993	-1.80071545142752	0.306817995829307	8.32585406888546
Chr2:16075315	16075315	rs461675465	0.151716877954448	-1.80055654162067	0.306809420207994	8.32493474896779
Chr2:16075559	16075559	rs211119297	0.150821615814353	-1.80404524518011	0.307827156164622	8.30398654024322
Chr2:16075626	16075626	rs207550356	0.150824581005587	-1.80399814931315	0.307818238796276	8.30403007144459
Chr2:16075648	16075648	rs209418706	0.149665180489901	-1.82174594659879	0.311573689724459	8.26858662036788
Chr2:16075787	16075787	rs211209780	0.149972357112162	-1.81035348263728	0.309495691184655	8.2749230149146
Chr2:16075932	16075932	rs444065965	0.151846014181349	-1.79015234399087	0.30579296470281	8.2872704684043
Chr2:16075954	16075954	rs482466126	0.15186101203266	-1.78986870841785	0.305763559293648	8.28632549542695
Chr2:16076174	16076174	rs208468580	0.151620938977224	-1.78607459646502	0.305697763163407	8.25745259463936
Chr2:16118467	16118467	rs110450119	0.224917103566824	1.6170886682701	0.260014216516018	9.26098383443274
Chr2:16118468	16118468	rs109435319	0.224914213579716	1.61711960563642	0.260019421956236	9.26096868456477
Chr2:16143270	16143270	rs110957937	0.223380941125913	1.56975231506092	0.259996536776288	8.76967047182922
Chr2:16143931	16143931	rs136441505	0.219203813923507	1.58303028041143	0.259483520638315	8.93882242393442
Chr2:16163121	16163121	rs137123373	0.218786774817361	1.59248352278173	0.259130226283948	9.05989627756959
Chr2:16163203	16163203	rs109161991	0.218973646325741	1.593005334867	0.259118319461091	9.06612438483307
Chr2:16163224	16163224	rs134472437	0.218876214009454	1.59247035303597	0.259072746723749	9.06345638218981
Chr2:16164006	16164006	rs133518707	0.222026224752901	1.58233279487572	0.259724201805768	8.91637682035474
Chr2:16164261	16164261	rs110667990	0.21893116673829	1.6020502053675	0.258977318348103	9.17025373818086
Chr2:16166765	16166765	rs109736196	0.215859765792866	1.63680017486206	0.262274744499186	9.32018428590737
Chr2:16167007	16167007	rs132720758	0.218596497636442	1.61603467846694	0.258898393242791	9.3234318942853
Chr2:16167168	16167168	rs110138512	0.214880436183928	1.64373749796289	0.263374409402507	9.32096306558299
Chr2:16169021	16169021	rs109290677	0.216565470562957	1.63178666328369	0.261321405199997	9.33004197374747
Chr2:16170761	16170761	rs110919639	0.216733874086807	1.63182271958698	0.261336352309807	9.32943865809868
Chr2:16174040	16174040	rs110201049	0.218555103137086	1.62293930835018	0.258869862859796	9.39887306899204
Chr2:16176266	16176266	rs110147859	0.218575161151698	1.62288591858098	0.258838749244788	9.4003854088089
Chr2:16177570	16177570	rs29009785	0.218564159862484	1.62290898116681	0.258839885097414	9.40055558477421
Chr2:16178562	16178562	rs109999056	0.218560721959605	1.62309271060854	0.258848812957422	9.4019194025553
Chr2:16180360	16180360	rs109170110	0.218549280189085	1.62332935883514	0.258864775848706	9.40337720419336
Chr2:16182006	16182006	rs135246466	0.234624623979373	1.62067816585991	0.262319713585477	9.148959953519
Chr2:17223768	17223768	rs132783726	0.318311140954018	1.39717070189781	0.237464620145833	8.36408171476644
Chr2:133031947	133031947	rs207590853	0.0788655242801891	2.3296229970865	0.396583343278639	8.33944868194233
Chr2:133035020	133035020	rs210992256	0.0768821766222604	2.39257183093983	0.406366285134246	8.37455712355736
Chr2:133070222	133070222	rs42761198	0.489930156854319	-1.3316858776733	0.215062278699026	9.18671592545507
Chr2:133070741	133070741	rs42761197	0.489489890416846	-1.32947964254663	0.214904911814331	9.17106831897646
Chr2:133071292	133071292	rs109718386	0.489384926944564	-1.3302096898407	0.215217959135274	9.15577658855024
Chr2:133075293	133075293	rs42761190	0.423128910614525	1.4556292221046	0.216669360943561	10.6806647387263
Chr2:133075404	133075404	rs42761189	0.426200752041255	1.44529502969252	0.215099017729162	10.6836211547041
Chr2:133076897	133076897	rs42761187	0.428793994413408	-1.43707297369693	0.216113492646494	10.4794472117976
Chr2:133077462	133077462	rs42761186	0.426198603351955	-1.44535704727305	0.215098622844486	10.6845076443238
Chr2:133079546	133079546	rs42761182	0.415430156854319	1.43143686041222	0.217515223089266	10.2796473665873
Chr2:133080711	133080711	rs207918525	0.423379189944134	-1.469942897798	0.223174772071837	10.2959959190046
Chr2:133097896	133097896	rs42762064	0.394633831113021	-1.25952573493616	0.214038053369592	8.36639249540591
Chr2:133098218	133098218	rs42762063	0.394185850880963	-1.26034029371332	0.213853103119998	8.38958161110502
Chr2:133098485	133098485	rs42762062	0.394207380747744	-1.26043952416796	0.21385910485406	8.39036035235456
Chr2:133108219	133108219	rs42762043	0.395182498925655	1.26415746299379	0.214133278845571	8.41598135446009
Chr2:133108587	133108587	rs42762042	0.394437000429738	1.26105728780393	0.213972356171888	8.38975441059128
Chr2:133111942	133111942	rs208812723	0.437640212720241	-1.46449385295988	0.213487872042466	11.1023566722046
Chr2:133111977	133111977	rs109408437	0.437616673828964	-1.46464764229246	0.213498574379025	11.1034884648876
Chr2:133112676	133112676	rs443551983	0.392179039535883	-1.26117922435561	0.2148010964418	8.33203693810648
Chr2:133112727	133112727	rs210029231	0.392846336484744	-1.25987167140157	0.214430428619241	8.34256932640467
Chr2:133112926	133112926	rs209247685	0.393877277610657	-1.25776466738819	0.213855683237106	8.35801788717743
Chr2:133113571	133113571	rs42762492	0.392587451654491	-1.26648398132938	0.213851562244901	8.46478413120951
Chr2:133113825	133113825	rs42762484	0.381381542758917	-1.30053144917264	0.220155389809175	8.4257350681407
Chr2:133114573	133114573	rs41612576	0.392520906746884	-1.26627906915134	0.213848179870261	8.46251939984007
Chr2:133114785	133114785	rs384595097	0.393306703910615	-1.26975793731786	0.214102072959454	8.48670546986782
Chr2:133115335	133115335	rs42762473	0.391699323162871	-1.27940843507176	0.214128534941118	8.60341295628591
Chr2:133115421	133115421	rs42762472	0.391455661796304	-1.27713954558612	0.213909137987681	8.59158699442997
Chr2:133115621	133115621	rs42762468	0.390687236785561	1.27395689027352	0.213663527203255	8.57039741359919
Chr2:133116081	133116081	rs137060834	0.393971519123335	-1.28748007365314	0.214787187671995	8.65435767616694
Chr2:133116166	133116166	rs41612579	0.396093972926515	-1.28111234457337	0.215095585373645	8.5534536964379
Chr2:133116280	133116280	rs42762465	0.392828749462828	-1.26770628678346	0.213960921542801	8.47182168680481
Chr2:133116944	133116944	rs42762462	0.392792189514396	-1.26738274148523	0.213953954853126	8.46836436442712
Chr2:133117080	133117080	rs42762460	0.392461130210572	-1.26613105783397	0.213868938434409	8.45920146253525
Chr2:133117109	133117109	rs42762459	0.39245763859046	-1.26612148475641	0.213867381074981	8.4591971361058
Chr2:133117288	133117288	rs42762455	0.392488633433606	-1.26566824131145	0.214652634807977	8.39706627266056
Chr2:133117596	133117596	rs42762453	0.392484679845294	-1.26555341538025	0.214650437363079	8.3958281102261
Chr2:133117638	133117638	rs42762451	0.392484690588741	-1.26555385940389	0.214650431662794	8.39583391536443
Chr2:133117788	133117788	rs42762450	0.387229222174474	-1.27685516631211	0.217580549464431	8.32435541757441
Chr2:133117803	133117803	rs42762449	0.387226396648045	-1.2768541096496	0.217578771370479	8.32446737499037
Chr2:133117829	133117829	rs42762448	0.387224709926945	-1.27684864448991	0.217577957831418	8.32445912633729
Chr2:133117857	133117857	rs42762447	0.387226976794156	-1.2768759250791	0.217579721586082	8.32466124456339
Chr2:133118048	133118048	rs42762442	0.383960807907177	-1.28362237286854	0.219345846431135	8.28187014218192
Chr2:133118062	133118062	rs42762441	0.383960120326601	-1.28360887331198	0.219345506293004	8.28173420535248
Chr2:133118936	133118936	rs42762130	0.391536248388483	-1.27047592418452	0.215554083773489	8.39092368282029
Chr2:133126495	133126495	rs109462666	0.38885003223034	-1.33119763565522	0.220875695047791	8.74120482905914
Chr2:133126588	133126588	rs109245794	0.389043951439622	1.33488065866018	0.22271460135289	8.65295376843212
Chr2:133126781	133126781	rs136668300	0.388659153416416	-1.34056207809931	0.222547533318878	8.73269242172484
Chr2:133385357	133385357	rs133465469	0.300194617533305	1.58523368326086	0.24993470052404	9.60241399874625
Chr2:133386917	133386917	rs136616561	0.247800107434465	1.61846504223762	0.260108970836121	9.26928381384571
Chr2:133388384	133388384	rs135494690	0.269825247099269	1.54105825203492	0.241243821987474	9.72958985081378
Chr2:133392124	133392124	rs135644753	0.269822894284486	1.54100499240975	0.241240158402144	9.72924184050994
Chr2:133392629	133392629	rs133867361	0.26983625913193	1.54105082697864	0.241245255549558	9.72939656724659
Chr2:133392925	133392925	rs133075817	0.269825247099269	1.54100719658166	0.241241115656397	9.72919625896233
Chr2:133393017	133393017	rs137050228	0.269823377739579	1.54100652620849	0.241240103398534	9.729263813675
Chr2:133393213	133393213	rs135048746	0.268215040825097	1.55083792660895	0.242710485036034	9.73434831717502
Chr2:133393238	133393238	rs132942189	0.269825376020627	1.54100552588699	0.241240790789511	9.72920097374521
Chr2:133393942	133393942	rs135389580	0.269823152127202	1.54097820548196	0.241238827057655	9.72902874158707
Chr2:133393952	133393952	rs134166962	0.269823270305114	1.54098549679897	0.241238698207939	9.72912332168793
Chr2:133395249	133395249	rs133594076	0.269823947142243	1.54095161110738	0.241237070189364	9.72884956884329
Chr2:133396040	133396040	rs136892120	0.266564116888698	1.55948525961766	0.244213117332032	9.72336442186723
Chr2:133396160	133396160	rs135061361	0.269823979372583	1.5409498259776	0.241237062205245	9.72882935617756
Chr2:133396509	133396509	rs137772038	0.269823979372583	1.5409498259776	0.241237062205245	9.72882935617756
Chr2:133396612	133396612	rs135025514	0.269823979372583	1.5409498259776	0.241237062205245	9.72882935617756
Chr2:133396645	133396645	rs132830469	0.270096615814353	1.54149488326909	0.241305776250653	9.73006610373097
Chr2:133396836	133396836	rs134280561	0.267309626128062	1.5561662630058	0.243573350910384	9.73221120392327
Chr2:133396912	133396912	rs133048252	0.267292715943275	1.556153736691	0.243565207539632	9.73266730296803
Chr2:133397577	133397577	rs133041454	0.269836753330468	1.54093586975693	0.241225972300307	9.72949241176726
Chr2:133397703	133397703	rs134921888	0.270652041254835	1.54315418119647	0.241472741342409	9.73696945664418
Chr2:133397763	133397763	rs136164514	0.265296529866781	1.57178847342706	0.246054050621935	9.72961986194823
Chr2:133397818	133397818	rs133401253	0.270400773528148	1.5418472234713	0.241373505994019	9.7291303226293
Chr2:133397839	133397839	rs135117234	0.270428094112591	1.54192644132684	0.241379871219896	9.72957949339891
Chr2:133397862	133397862	rs136480341	0.270431145251397	1.5420323220379	0.24138046201936	9.73076900439009
Chr2:133397933	133397933	.	0.270400257842716	1.54196913918716	0.241374926100821	9.7304449274429
Chr2:133398064	133398064	rs208558877	0.26984512247529	1.5411618325392	0.241228414788059	9.73194465769027
Chr2:133398145	133398145	rs136151911	0.267523861194671	1.56460708033462	0.244750323696342	9.74279979557689
Chr2:133398305	133398305	rs135291065	0.270738225182639	1.54345797221625	0.241491254018706	9.73913018283345
Chr2:133398391	133398391	rs136113156	0.270366330038676	1.54201744055492	0.241364489447109	9.7317844877138
Chr2:133398503	133398503	rs133564661	0.266852524709927	1.56304149569406	0.244633127705155	9.73341168522212
Chr2:133398624	133398624	rs135063479	0.270275461968199	1.5419501396361	0.241341080594947	9.73274296299505
Chr2:133398842	133398842	rs133989157	0.270518940696175	1.54311900091442	0.241433048944265	9.73951516937153
Chr2:133398984	133398984	rs137397715	0.270402309840997	1.54179593652922	0.241386002418849	9.72760309179196
Chr2:133399122	133399122	rs132838386	0.270577900730554	1.54235708810445	0.241471519884707	9.7277769219574
Chr2:133399127	133399127	rs134727375	0.270677653631285	1.54314795202039	0.241520973671148	9.73330725218501
Chr2:133399132	133399132	rs136321658	0.270343661366566	1.54195601095365	0.241408874309966	9.72776597971528
Chr2:133399176	133399176	rs133096882	0.267224538031801	1.56161586091378	0.244504984555047	9.72643209324001
Chr2:133399233	133399233	rs385994556	0.255383691448217	1.62691350446252	0.254937396646359	9.71174206493631
Chr2:133399235	133399235	rs380683889	0.253597969488612	1.6373774776461	0.256651459384058	9.70654864704701
Chr2:133399441	133399441	rs134869612	0.262619241512677	1.58443993253781	0.248025124893277	9.73030322893593
Chr2:133399474	133399474	rs382926924	0.269944681993984	1.54148450920945	0.241268298243151	9.73273576671246
Chr2:133399653	133399653	rs378702869	0.265120455522131	1.56976728472565	0.245694547078676	9.73277102237245
Chr2:133399874	133399874	rs379167953	0.26304490760636	1.58198329818068	0.247634866770418	9.73071682177449
Chr2:133399962	133399962	rs381340606	0.269952460249248	1.54152674111898	0.241268226051268	9.73323343277836
Chr2:133400027	133400027	rs384517014	0.269952460249248	1.54152674111898	0.241268226051268	9.73323343277836
Chr2:133400273	133400273	rs136985410	0.269964235066609	1.54152431068843	0.241273345417223	9.73282382689663
Chr2:133400465	133400465	rs135675552	0.260909669101848	1.59744222513496	0.250166184980142	9.72271418415649
Chr2:133400593	133400593	rs135679358	0.268208745165449	1.55169044064598	0.242861899345495	9.73301685381734
Chr2:133400697	133400697	rs134907972	0.269968897722389	1.54218576201342	0.241272483736936	9.74059978982251
Chr2:133400743	133400743	rs137552051	0.26820950795015	1.55265310272762	0.242906513671801	9.74086400307135
Chr2:133401095	133401095	rs133639990	0.269689890416846	1.5464015255835	0.241570397373482	9.76754076909685
Chr2:133401283	133401283	rs136194508	0.270525709067469	1.54708173755558	0.241462772917636	9.78352334454715
Chr2:133401632	133401632	rs134234744	0.270011248388483	1.54489129611535	0.241290765872526	9.77080840361636
Chr2:133401790	133401790	rs134144886	0.270043854748603	1.54460013611099	0.241288541114232	9.76757463306589
Chr2:133402176	133402176	rs382233350	0.2700521486893	1.54463654187293	0.241288645478572	9.76799194031515
Chr2:133402373	133402373	rs134009067	0.267791340782123	1.55791070524032	0.243390016906422	9.76593143629838
Chr2:133402533	133402533	rs132940993	0.267775118177911	1.55790108553752	0.243417904648261	9.76375424759502
Chr2:133402749	133402749	rs133560953	0.26723282122905	1.56124156724417	0.243953065980951	9.76277729113055
Chr2:133402770	133402770	rs135422338	0.270192468844005	1.54414908970581	0.241276258418592	9.76322622643626
Chr2:133402889	133402889	rs110040701	0.270172099269446	1.54411469252629	0.24126964463852	9.76331881603614
Chr2:133403110	133403110	rs110977308	0.270660539321014	1.53286259056855	0.241160982679326	9.6404075315254
Chr2:133403196	133403196	rs137410831	0.270171905887409	1.54411700471217	0.24126957045721	9.76335135409404
Chr2:133403424	133403424	rs136179404	0.270202739578857	1.54414911433658	0.241280600586526	9.76290208559997
Chr2:133403814	133403814	rs134289488	0.270179619681994	1.5442314219532	0.241278323308631	9.76403316421469
Chr2:133403845	133403845	rs135195679	0.270165298667813	1.54422889337476	0.241276136346426	9.76416706192171
Chr2:133403860	133403860	rs132979595	0.270168091963902	1.54423793653537	0.241277453071221	9.7641742514068
Chr2:133403921	133403921	rs134014138	0.270203437902879	1.54483926483291	0.241304938984701	9.76914113481436
Chr2:133404036	133404036	rs137570961	0.266762226042114	1.56507336021897	0.244461902211179	9.76940797729594
Chr2:133404038	133404038	rs133463690	0.266745186935969	1.56507025661397	0.24445513366381	9.76987169423282
Chr2:133404226	133404226	rs137185047	0.270227932960894	1.54487872056736	0.241312739276618	9.76901874214627
Chr2:133404293	133404293	rs136134153	0.270204061022776	1.54484381986276	0.241305302319632	9.76916716224363
Chr2:133404404	133404404	rs133242073	0.270208949290933	1.54485787760738	0.241307891949544	9.76913772321129
Chr2:133404410	133404410	rs135084060	0.270197335625269	1.54483247158065	0.241301766761467	9.7692989565791
Chr2:133404494	133404494	rs136474117	0.270232026214009	1.54488144243494	0.241315096299019	9.76887433174489
Chr2:133404556	133404556	rs136834597	0.270234454232918	1.54488014333085	0.24131630382438	9.76876889999959
Chr2:133404647	133404647	rs134562097	0.272035002148689	1.54502114104217	0.241720603744658	9.74026280097194
Chr2:133404691	133404691	rs137761703	0.270224849591749	1.54487707747481	0.241311883267311	9.76906354593299
Chr2:133404716	133404716	.	0.27020463042544	1.54485105642231	0.241305484521217	9.76923804280174
Chr2:133404746	133404746	rs133869839	0.270212408680705	1.54485019043371	0.24130969089441	9.76891348342231
Chr2:133404761	133404761	rs134855729	0.270181209712076	1.54481136021528	0.241298538724668	9.7692937575057
Chr2:133404771	133404771	rs136118977	0.270208949290933	1.54485787760738	0.241307891949544	9.76913772321129
Chr2:133404815	133404815	rs133568705	0.270205049419854	1.54485260892953	0.241305607417184	9.76924698413402
Chr2:133404911	133404911	rs135079400	0.270211559948431	1.5448518809324	0.241309390683904	9.76895566448193
Chr2:133405025	133405025	rs132888691	0.270174258702192	1.54484634176568	0.24129455301393	9.77000024534149
Chr2:133405223	133405223	rs136609534	0.270626375161152	1.54558557262546	0.241418280854356	9.76938262885282
Chr2:133405370	133405370	rs134167946	0.270787408680705	1.54587508120891	0.241461430642638	9.76953735673407
Chr2:133405472	133405472	rs136314429	0.270799054576708	1.54619432917761	0.241476825603092	9.77211270691189
Chr2:133405591	133405591	rs133072525	0.271081048560378	1.54679528952075	0.241549760052832	9.77367562386001
Chr2:133405695	133405695	rs134370407	0.268743768801031	1.55345348992072	0.242641122836218	9.76983730628927
Chr2:133405740	133405740	rs136300702	0.269095992694456	1.5517308500293	0.24232581206858	9.77328031230025
Chr2:133405768	133405768	rs210840112	0.269114331757628	1.55175534384139	0.242335278855347	9.77286016952079
Chr2:133405781	133405781	rs207848600	0.269085678985819	1.55170952188793	0.242324208659147	9.77315167235808
Chr2:133405858	133405858	.	0.269102965191233	1.55173216621534	0.242329560490537	9.77301646402412
Chr2:133405900	133405900	rs209642555	0.269120315857327	1.55175783479096	0.242337717661595	9.77270752682423
Chr2:133405953	133405953	rs133446869	0.269099097550494	1.55172831033306	0.242326527372564	9.77319750340499
Chr2:133406346	133406346	rs137349083	0.269203770949721	1.55096790348932	0.242205235429876	9.77338695416729
Chr2:133406414	133406414	rs385209845	0.269323689299527	1.55114902268373	0.242251401712808	9.7720548232667
Chr2:133406439	133406439	rs379897443	0.269864235066609	1.55228968029487	0.242402181565543	9.77409185644528
Chr2:133406818	133406818	rs134602544	0.269267683712935	1.55115344423133	0.242238730481196	9.77305018664811
Chr2:133406820	133406820	rs135953103	0.269253308981521	1.55111721731954	0.242233325438752	9.77303138259466
Chr2:133407004	133407004	rs134553089	0.266245004297379	1.56779329516341	0.244896164962223	9.76871458129796
Chr2:133407027	133407027	rs137764253	0.266257552642888	1.56803156106313	0.244885662654028	9.77222998688796
Chr2:133407070	133407070	rs133851509	0.26629957026214	1.56812131069241	0.24489930670104	9.77225743447759
Chr2:133407084	133407084	rs137460048	0.254352041254835	1.63718068692024	0.256116877714304	9.74182226253296
Chr2:133407088	133407088	rs133048008	0.254357079931242	1.63722061362898	0.256119217590603	9.74209657801204
Chr2:135994423	135994423	rs110082290	0.14136420283627	1.90910033049493	0.320510268833001	8.55457654600659
Chr3:31469027	31469027	rs110230953	0.445798861194671	1.27248413741722	0.216448741960834	8.35163041222884
Chr3:31469035	31469035	rs109965035	0.445803083369145	1.27285607790074	0.216436347036725	8.35697849331811
Chr3:31472587	31472587	rs109869137	0.445793575418994	1.27255116129226	0.216433308218645	8.35352700810775
Chr3:31473725	31473725	rs110274754	0.44735914267297	1.2798455669683	0.21701403517099	8.40011630522524
Chr3:31473729	31473729	rs110724388	0.445758508809626	1.27263394660046	0.216416476950448	8.35571245455043
Chr3:31474459	31474459	rs109608880	0.445754522990976	1.27253238670979	0.216415364611626	8.35456984458627
Chr3:31475626	31475626	rs110727541	0.445768027503223	1.27263820376792	0.216421665016302	8.35539678290184
Chr3:31475820	31475820	rs110588094	0.445765513536743	1.27255728295296	0.216419392774207	8.35458439971312
Chr3:31476694	31476694	rs109300438	0.445855661796304	1.27280893313003	0.216456732137453	8.35497023608762
Chr3:31476737	31476737	rs109537130	0.445854587451654	1.27281541104119	0.216456072919303	8.35509472262486
Chr3:31477707	31477707	rs110895187	0.445764321014181	1.27227178409072	0.216423343200455	8.35087260455366
Chr3:31477814	31477814	rs109917360	0.450382563386334	1.29331203617398	0.217955330342319	8.49515527315075
Chr3:31478907	31478907	rs110057237	0.445767318435754	1.27228121132105	0.216424963901729	8.35087139921881
Chr3:31479761	31479761	rs517090307	0.445758594757198	1.27309532974645	0.216415762041833	8.36131232381013
Chr3:31480557	31480557	rs110477788	0.448438171465406	1.28128318729458	0.217513756643261	8.38201659474929
Chr3:31480943	31480943	rs110906023	0.445829114740009	1.27209412264832	0.216451982738901	8.34671396480085
Chr3:31481275	31481275	rs134387378	0.459748195100988	1.30918964295992	0.217743752689177	8.70294324367162
Chr3:31481852	31481852	rs133703461	0.459853341211861	1.30944388156634	0.217687435866514	8.7101808157403
Chr3:33367252	33367252	rs133476169	0.495034239363988	1.43762708195848	0.218809737261339	10.2488970626557
Chr3:33367261	33367261	.	0.495993145681135	1.43068348980434	0.218319153018324	10.1997589404731
Chr3:33388483	33388483	rs381207703	0.352819681993984	-1.52157469900316	0.22726563306755	10.6127705185522
Chr3:33388881	33388881	rs43336559	0.480725408250967	-1.49531053903319	0.215768545796464	11.3147641636152
Chr3:33429000	33429000	rs384076097	0.25795463042544	-1.49932041193621	0.251011329602329	8.59856156298757
Chr3:33456109	33456109	rs133711762	0.42352901804899	1.30669984435932	0.222795743453168	8.3154936795265
Chr3:33462093	33462093	rs110898246	0.422799108293941	1.30714439195867	0.222570746108531	8.33608422742842
Chr3:33464107	33464107	rs134567065	0.437402610657499	1.37312224391704	0.226179185208955	8.85888163206402
Chr3:33464839	33464839	rs108990483	0.423567082079931	1.31051209507097	0.22274158387419	8.36369979640036
Chr3:33470962	33470962	rs109408221	0.428083197249678	1.30346816487105	0.221925677887391	8.33739869046945
Chr3:33474145	33474145	rs136626157	0.430354093253116	1.33639212206757	0.221688183333105	8.74478113814823
Chr3:33474893	33474893	rs110434250	0.43036714654061	1.3365305632934	0.22168867689055	8.746408785184
Chr3:33477038	33477038	rs516924704	0.428083175762785	1.30347391976372	0.221925619005346	8.33747015357687
Chr3:33482289	33482289	rs110486663	0.43035702621401	1.33635476315827	0.221688071538503	8.74434038694516
Chr3:33485280	33485280	rs109186891	0.429007069187795	1.32013784953831	0.222127610962795	8.51960944296325
Chr3:33493904	33493904	.	0.427513364847443	1.30625990550892	0.222196378297706	8.35146521795281
Chr3:33496477	33496477	rs110170116	0.430374086807048	1.33635371913846	0.221688235983949	8.74431593407834
Chr3:33498199	33498199	rs380744914	0.44510595186936	1.35551697727373	0.227971781637926	8.52706301868316
Chr3:33500677	33500677	rs109219392	0.428988289643318	1.32721794592814	0.222253487599884	8.59465925621947
Chr3:33531334	33531334	rs110565269	0.430464664804469	1.334459250338	0.221714418019843	8.7196796159739
Chr3:33539048	33539048	rs110133049	0.430466824237215	1.33459546082351	0.221716294857476	8.72117809562273
Chr3:33662831	33662831	rs135395666	0.393275472711646	1.33850417297075	0.224450667853429	8.57309394488238
Chr3:33664010	33664010	rs43338434	0.3917427911474	1.33528456276794	0.223905972127507	8.57343151108565
Chr3:33669981	33669981	rs43337524	0.383944391920928	-1.35500599233643	0.228874163661963	8.45968331888752
Chr3:33670279	33670279	rs43337522	0.383801804899012	-1.35438991687746	0.228921825858976	8.44941019675779
Chr3:33674252	33674252	rs108989264	0.38431972496777	-1.36029476184539	0.229950051301855	8.44737822267759
Chr3:35626689	35626689	rs110485171	0.421846347228191	-1.37280256162053	0.22324561891864	9.0701969312037
Chr3:35629755	35629755	rs109158850	0.421590749892566	-1.37240323104358	0.22314224065577	9.07307150308058
Chr3:40165475	40165475	rs42809167	0.323920874516545	1.33926790969538	0.228638212879379	8.29622374779176
Chr3:40165514	40165514	rs110145264	0.323861302105716	1.33955472533212	0.228681268696837	8.29661622895217
Chr3:40165515	40165515	rs110042165	0.323918306832832	1.33929276892057	0.228641925855026	8.29625902039296
Chr3:40165558	40165558	rs208889637	0.326046712505372	1.34479052794123	0.229386538077047	8.30910713087519
Chr3:40165570	40165570	rs42809166	0.326050569402664	1.34481329374892	0.229389326397262	8.30917975129575
Chr3:40165697	40165697	rs42809164	0.322121390201977	1.33480299869084	0.227994763759959	8.28831153193114
Chr3:40165784	40165784	rs42809163	0.323056671680275	1.33803470270242	0.228375882706693	8.29966917576127
Chr3:40165888	40165888	rs42809162	0.322127739578857	1.33476772829961	0.227994852193985	8.28790470594439
Chr3:40165973	40165973	rs42809161	0.322107971637301	1.33487037489127	0.228006560994149	8.28829230886574
Chr3:40166142	40166142	rs42809159	0.321900526428878	1.33576323309871	0.228153009520782	8.28869526528824
Chr3:40166223	40166223	rs42809158	0.325196486892995	1.34212922086706	0.229062378808254	8.30048891783917
Chr3:40166267	40166267	rs42809157	0.323660313708638	1.33894428534825	0.228528546629865	8.29984097774889
Chr3:40166318	40166318	.	0.325258487322733	1.33527465837311	0.228240194948952	8.27735456190214
Chr3:40166452	40166452	rs380766730	0.322932917920069	1.33642365557027	0.228261063201156	8.28901096033304
Chr3:40166645	40166645	rs42809154	0.323471067898582	1.33072985270884	0.227613951023516	8.26733165088856
Chr3:40166718	40166718	rs383128318	0.332088407821229	1.35130286155398	0.230638991976443	8.29976808741297
Chr3:40166729	40166729	rs378130131	0.337638203695746	1.36439665822826	0.232592384249868	8.31816591215602
Chr3:40166777	40166777	rs384714309	0.325240223463687	1.34187511000398	0.229071879550105	8.29698174779903
Chr3:40166784	40166784	rs378340263	0.325883648474431	1.33627944812207	0.228437148304441	8.27568287305183
Chr3:40166826	40166826	rs381896993	0.32356904813064	1.33065396254264	0.227602997436814	8.26719687709451
Chr3:40166913	40166913	rs209234226	0.323009003008165	1.33691540303694	0.228267939901091	8.29413823196286
Chr3:40166982	40166982	rs42809153	0.323213117748174	1.33763930253183	0.228351212170249	8.29682019798027
Chr3:40167033	40167033	rs42809152	0.32339153416416	1.33768095109026	0.22840799863515	8.29351681512289
Chr3:40167896	40167896	rs42809146	0.32245405027933	1.33427169692282	0.227992513852849	8.28242256181603
Chr3:40167947	40167947	rs42809144	0.322526020627417	1.33391770656917	0.227944405228031	8.28159914804821
Chr3:40168049	40168049	rs42809142	0.336793124194241	1.36798318037277	0.232039605525535	8.39476342102307
Chr3:40168136	40168136	rs42809140	0.338935775676837	1.37515402488925	0.232794519764979	8.42527490014915
Chr3:40168425	40168425	rs42809137	0.324717350666094	1.33072966001116	0.227717075674251	8.26047764606821
Chr3:40168516	40168516	rs42809136	0.324078727975935	1.32891664885372	0.22749383570234	8.25469598505971
Chr3:40168869	40168869	rs42809134	0.324763859045982	1.33092163043874	0.227724694056874	8.26215302763294
Chr3:40169304	40169304	rs137098049	0.324128889127632	1.3287154442725	0.227475531347356	8.25362405630669
Chr3:40169368	40169368	rs380440220	0.324128599054577	1.32873290878492	0.227474937120174	8.25386208250084
Chr3:40169478	40169478	rs209981542	0.324361860764933	1.32901379477507	0.227564631963708	8.25110011686251
Chr3:40329959	40329959	rs384565734	0.453125698324022	1.31465709442967	0.215977041302267	8.90203046244657
Chr3:40335715	40335715	rs134630551	0.458073828964332	1.33075473438287	0.21573910490616	9.12198953946934
Chr3:51598100	51598100	rs135256238	0.223310431886549	-1.56481919812292	0.26443640697558	8.45249171144135
Chr3:52403250	52403250	rs383075075	0.32979092178771	1.58158243843728	0.230402400390676	11.116159990924
Chr4:91154032	91154032	rs136504767	0.0660993983669961	-2.5463428348922	0.435297620459262	8.27568370052754
Chr4:91154075	91154075	rs137389928	0.0660123549634723	-2.54691444226306	0.435317265113161	8.27840087451306
Chr5:16237684	16237684	rs136403749	0.453279415556511	1.28594968853393	0.217656125901117	8.42792336566995
Chr5:16240952	16240952	rs137035789	0.453365878813923	1.28455519148587	0.217632740344308	8.41284074963755
Chr5:16243793	16243793	rs378733962	0.453363203695746	1.28449144037372	0.217631817229349	8.41214114221887
Chr5:16244551	16244551	rs133011566	0.453333734422003	1.28428610190595	0.217630759970153	8.4097522512422
Chr5:16248636	16248636	rs385665186	0.455500257842716	1.27758324579321	0.216486064461869	8.41038232665669
Chr5:16261018	16261018	rs135496933	0.455453061882252	1.27696887715074	0.216473108108084	8.40389520292466
Chr5:16397152	16397152	.	0.205233240223464	-1.5469842312807	0.263555808993629	8.32757555389653
Chr5:16402656	16402656	rs436284674	0.205233240223464	-1.5469842312807	0.263555808993629	8.32757555389653
Chr5:16431751	16431751	rs460000363	0.205184840996992	-1.54695987537387	0.263527473305367	8.32897520510862
Chr5:16453005	16453005	rs135306806	0.205250730554362	1.54669179940112	0.263475904078178	8.32931686815926
Chr5:16453218	16453218	rs108967007	0.205250730554362	1.54669179940112	0.263475904078178	8.32931686815926
Chr5:16453448	16453448	rs210713596	0.205250730554362	1.54669179940112	0.263475904078178	8.32931686815926
Chr5:16453921	16453921	rs110547285	0.205250730554362	1.54669179940112	0.263475904078178	8.32931686815926
Chr5:16454328	16454328	rs109316027	0.205250730554362	1.54669179940112	0.263475904078178	8.32931686815926
Chr5:16455472	16455472	rs210043959	0.205250730554362	1.54669179940112	0.263475904078178	8.32931686815926
Chr5:16456102	16456102	rs137817460	0.205250730554362	1.54669179940112	0.263475904078178	8.32931686815926
Chr5:16456153	16456153	rs137558837	0.205250730554362	1.54669179940112	0.263475904078178	8.32931686815926
Chr5:16456180	16456180	rs135920998	0.205250730554362	1.54669179940112	0.263475904078178	8.32931686815926
Chr5:16456203	16456203	rs134953700	0.205250730554362	1.54669179940112	0.263475904078178	8.32931686815926
Chr5:16456270	16456270	rs133593691	0.205250730554362	1.54669179940112	0.263475904078178	8.32931686815926
Chr5:16456316	16456316	rs134372490	0.214374677696605	1.55444669930241	0.263591957469679	8.39919266050709
Chr5:16456351	16456351	rs137253557	0.207199376880103	1.54382783648933	0.263393948862781	8.30582746184812
Chr5:16456434	16456434	rs385870181	0.205355253545337	1.54661439601541	0.263513359979092	8.32638584671899
Chr5:16456900	16456900	rs133883317	0.205584679845294	1.54227560447365	0.263538865953583	8.28220016116107
Chr5:16457116	16457116	rs132926216	0.205250730554362	1.54669179940112	0.263475904078178	8.32931686815926
Chr5:16457169	16457169	rs133797156	0.205250730554362	1.54669179940112	0.263475904078178	8.32931686815926
Chr5:16457196	16457196	rs133962360	0.205250730554362	1.54669179940112	0.263475904078178	8.32931686815926
Chr5:16457242	16457242	rs135285789	0.205250730554362	1.54669179940112	0.263475904078178	8.32931686815926
Chr5:16457398	16457398	rs136138961	0.205638794585303	1.54851253233113	0.263582407645491	8.34110620036501
Chr5:16457413	16457413	rs136836113	0.205250730554362	1.54669179940112	0.263475904078178	8.32931686815926
Chr5:16468386	16468386	rs383757773	0.209951160292222	-1.57083062209176	0.261211417361357	8.70589925675002
Chr5:16469665	16469665	.	0.209947185217018	-1.6234818247722	0.263351511576259	9.11204129319374
Chr5:16480980	16480980	rs717569883	0.205596454662656	-1.60719583040314	0.263627132790433	8.92745111075368
Chr5:16482328	16482328	rs381206389	0.206603760206274	-1.60774363249791	0.26271537934712	8.99012471562977
Chr5:16485479	16485479	rs385711048	0.206578717232488	-1.60786071762205	0.262707730301732	8.99181002207273
Chr5:16488711	16488711	rs382155192	0.397030618822518	-1.3208835306332	0.216689581556723	8.92547911970568
Chr5:16489854	16489854	rs381935676	0.206734389772239	-1.60871485124335	0.262755699296849	8.99757419640905
Chr5:16492559	16492559	rs385575837	0.20649957026214	-1.61400522956414	0.263585256536759	8.99974206158172
Chr5:16494120	16494120	rs382005986	0.396331918779544	-1.30971632672616	0.215334735253334	8.88916603332088
Chr5:16494429	16494429	rs109382815	0.396389987107864	-1.31024527871236	0.215345668186062	8.89493470976059
Chr5:16501905	16501905	rs378559828	0.206577417275462	-1.60743354395653	0.262705688547335	8.98754624013568
Chr5:16506081	16506081	rs208152192	0.206581478298238	-1.6074382476417	0.262705747133599	8.98759091296014
Chr5:16511935	16511935	rs209325521	0.206573044692737	-1.60741162720019	0.262704553260579	8.98739233255678
Chr5:16512050	16512050	rs459842259	0.206170605930382	-1.60505554168363	0.262582630465553	8.97083940666421
Chr5:16515257	16515257	rs383991018	0.206524162011173	-1.60726408189117	0.262687160532048	8.98696951523517
Chr5:16551718	16551718	rs444411253	0.207733831113021	-1.61392103967097	0.262104222389981	9.09263024233882
Chr5:16645449	16645449	rs446061940	0.194905318006016	-1.7107740252822	0.277666929041918	9.10266004927764
Chr5:22597340	22597340	rs110623320	0.197570541469703	-1.63864481141697	0.264181269325759	9.21578420172564
Chr5:22597382	22597382	.	0.220834422002578	-1.63763353465461	0.256090209419963	9.74867202498088
Chr5:22598132	22598132	rs208000770	0.23715570477009	-1.646801402227	0.249267669840697	10.3540936901303
Chr5:22598433	22598433	rs110632934	0.237525762784701	-1.64588609802069	0.249081200863245	10.3577828798059
Chr5:22599126	22599126	rs109950481	0.219506746884401	-1.62268415972133	0.256693304712402	9.54356528583309
Chr5:22600702	22600702	rs110782872	0.238141093682853	-1.64552843259834	0.249305036666371	10.3364097007673
Chr5:22601848	22601848	rs110195650	0.240401912333477	-1.61366277723102	0.248097113705536	10.059084592848
Chr5:22602726	22602726	rs136736329	0.220377062741728	1.61347019944002	0.255845342579851	9.50167155044349
Chr5:22603445	22603445	rs110677451	0.242673033949291	1.61430187588968	0.248866983136815	10.0089507782471
Chr5:22603555	22603555	rs207803210	0.240718285345939	1.61374301650806	0.248223872309503	10.0505121786876
Chr5:22603740	22603740	rs208630978	0.238053308981521	1.6412369654985	0.24897375531128	10.3119114777445
Chr5:22603965	22603965	rs209375556	0.240448732273313	-1.61271383062047	0.248107328280079	10.0473841445563
Chr5:22603989	22603989	rs109703267	0.237805425440481	1.64115467473149	0.248885297694418	10.3177399023661
Chr5:22604096	22604096	rs110883006	0.240357917920069	1.61267486056436	0.248077762855856	10.0491493456247
Chr5:22604153	22604153	rs110794339	0.240344338203696	1.61277480020667	0.248074311616544	10.0505594424398
Chr5:22604155	22604155	rs109404324	0.240344338203696	-1.61277480020667	0.248074311616544	10.0505594424398
Chr5:22614212	22614212	rs109227084	0.22661803824667	-1.63888291287228	0.25582411416127	9.78116789855142
Chr5:22638559	22638559	rs135286460	0.203648721529867	-1.64493068225843	0.261458880995514	9.45984209043556
Chr5:22642055	22642055	rs135267114	0.214891996132359	-1.55974676448379	0.255915763876954	8.9228564034782
Chr5:22642256	22642256	rs137769953	0.21489871078642	-1.55974667026095	0.255919255954379	8.92263162228277
Chr5:22642744	22642744	rs207599644	0.19442055221315	-1.59075346929345	0.265002079791765	8.67711455239294
Chr5:22643379	22643379	rs133957017	0.217574946282768	-1.52850151173568	0.254985383800604	8.65503207140933
Chr5:22643957	22643957	rs381978651	0.214828201547056	-1.56006185280007	0.256029396060171	8.91888948129937
Chr5:22644023	22644023	rs132960984	0.218150150408251	-1.53448331260079	0.255618036249241	8.67774085840668
Chr5:22644159	22644159	rs382266548	0.217456532015471	-1.53051534160827	0.255136125303107	8.66656542504171
Chr5:22644190	22644190	rs385081820	0.217216577137946	-1.53485649512223	0.255370479983856	8.69706811844784
Chr5:22644512	22644512	rs136626713	0.217443371293511	-1.53206685435746	0.255211117851926	8.67801412156261
Chr5:22644567	22644567	.	0.217402900730554	-1.53200030615901	0.255195074005691	8.67832357803763
Chr5:22644787	22644787	rs137492384	0.217549967769661	-1.52741064217209	0.25502533628178	8.64121602484752
Chr5:22644887	22644887	rs132879971	0.214833766652342	-1.55997039491982	0.256000405201295	8.9197847983481
Chr5:22645001	22645001	.	0.197082348517404	-1.5776030260691	0.263860937390613	8.6138847371788
Chr5:22645053	22645053	rs132714215	0.199905210571551	-1.53991995273888	0.26318249445172	8.27954143069838
Chr5:22645065	22645065	rs134373828	0.198896304254405	-1.54135438029997	0.262785254386957	8.31663526662705
Chr5:22645134	22645134	rs135580585	0.198921766222604	-1.54131514384612	0.262792653367705	8.31581888386907
Chr5:22645148	22645148	rs134493140	0.198971551353674	-1.54132324076699	0.262807392811671	8.31504489444823
Chr5:22645194	22645194	rs137667987	0.198930318006016	-1.54129866206287	0.262796536794788	8.31543105216936
Chr5:22645235	22645235	rs133396229	0.198910915341642	-1.54129696948202	0.262787825089692	8.31591910168466
Chr5:22645249	22645249	rs135302898	0.198928867640739	-1.54130117183052	0.262797667072843	8.31539035875236
Chr5:22645265	22645265	rs136449956	0.198897034808767	-1.54132175972355	0.262785391735188	8.31630502180631
Chr5:22645310	22645310	rs133912579	0.19894006231199	-1.54122535575819	0.262795815420208	8.31474868365809
Chr5:22668947	22668947	rs109974528	0.371701235496347	-1.39955735774769	0.217004514166592	9.90321516866109
Chr5:22676609	22676609	rs209229839	0.450419305973356	1.32829769278899	0.212194871698713	9.37257737152069
Chr5:46513720	46513720	rs137167784	0.405076117318436	1.29897834435128	0.222367747571255	8.25476573084538
Chr5:46513723	46513723	.	0.405080672539751	1.29898893139039	0.222370021700013	8.25473435603027
Chr5:48237061	48237061	rs208113334	0.235005242801891	1.45462588339285	0.248318090762265	8.29707382656117
Chr5:48237989	48237989	rs210229825	0.235267103566824	1.45270614291696	0.248180931670106	8.28541430004327
Chr5:48251128	48251128	rs209338291	0.234923248818221	1.45311689594562	0.24840265531748	8.27616285606873
Chr5:48260032	48260032	rs209717428	0.235096562097121	1.45316691803142	0.24822992114404	8.28723103046426
Chr5:48261724	48261724	rs208492674	0.234826869359691	1.45380855333624	0.248449345917767	8.28052617659471
Chr5:48267311	48267311	.	0.234896357971637	1.45345725511248	0.248374049676858	8.28145760505127
Chr5:48272332	48272332	rs207793297	0.234966770519983	1.45371946050442	0.248373601901473	8.2842201461533
Chr5:48752237	48752237	rs41657461	0.351925537172325	1.34198720367747	0.226982294355379	8.43871641043078
Chr5:54112775	54112775	rs136887996	0.277506403094113	1.4353100305325	0.235764356358933	8.90439166470058
Chr5:54117176	54117176	rs208398762	0.323549752900731	-1.39614294853563	0.232333747766032	8.69414654385304
Chr5:54117613	54117613	rs382168560	0.317791512677267	-1.38259863720303	0.230399204338225	8.67203931927264
Chr5:54118365	54118365	rs207686139	0.320744209282338	-1.38935935975126	0.23137384791439	8.68249665962103
Chr5:54118505	54118505	rs209083083	0.320744499355393	-1.38935629378224	0.23137389699301	8.68245811307065
Chr5:54119821	54119821	rs383537396	0.320719112591319	-1.38935823361504	0.231371788449778	8.68262558955895
Chr5:54120342	54120342	rs41647284	0.317026923076923	-1.43213428918831	0.235371859217902	8.89541432116661
Chr5:54121843	54121843	rs211224457	0.31351359045982	-1.39823919748394	0.232809295630027	8.68546327849925
Chr5:54122336	54122336	rs208871243	0.315674591749033	-1.39973565803111	0.232982582490348	8.69065581851432
Chr5:54122571	54122571	rs209951292	0.318199527288354	-1.4033261093944	0.233255839130757	8.71285246551246
Chr5:54123028	54123028	rs208693814	0.279653427159433	-1.41529920768068	0.241544398052279	8.30086434782421
Chr5:54123443	54123443	rs134919998	0.278605779974216	-1.41249980270756	0.241126382818793	8.29709879841146
Chr5:54126774	54126774	rs211308102	0.278577632144392	-1.41268798490268	0.241170011579564	8.29637418196695
Chr5:54126825	54126825	rs207848289	0.278663289643318	-1.41283990191186	0.241199405890476	8.29615632592552
Chr5:54132878	54132878	rs110012084	0.280371400945423	-1.41830975564075	0.241896553740875	8.31102338993375
Chr5:54133340	54133340	rs209496249	0.283487720240653	-1.42705485898511	0.242933327799143	8.33953287371383
Chr5:54133538	54133538	rs211689119	0.288731370863773	-1.45252830754971	0.24347150568591	8.5795280422998
Chr5:54681535	54681535	rs135222422	0.492612677266867	-1.27559045515246	0.209600633184696	8.89878263690014
Chr5:54681673	54681673	rs136675306	0.492631306403094	-1.26695948244226	0.209080818578708	8.82865171454178
Chr5:54681876	54681876	rs134092045	0.49211079716373	-1.26083187573005	0.209121653339947	8.74725166968818
Chr5:54682040	54682040	rs137679433	0.491916351525569	-1.27294776264774	0.209492741368839	8.87332478070157
Chr5:54687047	54687047	rs135432185	0.490732574129781	-1.25792880413059	0.209159473349608	8.70741983973926
Chr5:54690312	54690312	rs132929848	0.490768145681134	-1.26162846112282	0.209607898634316	8.72013864112759
Chr5:54690500	54690500	rs137083283	0.4919038354104	-1.25759518369652	0.209061433195446	8.71067473710572
Chr5:54690540	54690540	.	0.491897765363128	-1.25757371397594	0.209059124099966	8.71057836300571
Chr5:54690597	54690597	rs132832007	0.491905328749463	-1.25752121579453	0.209058890140061	8.70992875240325
Chr5:54690712	54690712	rs136686708	0.490719714224323	-1.25927028385984	0.209198832330125	8.72146078374902
Chr5:54693701	54693701	rs134696839	0.490921669531586	-1.267383426805	0.209211006114188	8.82398350421237
Chr5:54696770	54696770	rs137259234	0.498302954447787	-1.24512729166954	0.208932740785955	8.56254386046348
Chr5:54701639	54701639	rs380959054	0.499623678556081	-1.22972318247172	0.209190541654674	8.3505035977297
Chr5:54703608	54703608	rs133843201	0.499366082939407	-1.22782948003782	0.209089911392257	8.33430912720278
Chr5:54711613	54711613	rs136900917	0.445130962612806	-1.31897487657726	0.215293195099791	9.00822107766496
Chr5:54716262	54716262	rs133530373	0.442518059733563	-1.38511800029403	0.215884184966334	9.80863683049827
Chr5:54720069	54720069	rs136795086	0.439122894284486	-1.3764045179978	0.215344186640935	9.73993904941349
Chr5:54721631	54721631	rs134737732	0.439385550064461	-1.37981125941653	0.215394102510011	9.78031234886281
Chr5:54724163	54724163	rs133593030	0.439264557370004	-1.38289246141968	0.21536361065638	9.82325353696117
Chr5:54725786	54725786	rs109903540	0.437705038676407	-1.38520138772021	0.216163856503614	9.7863011111468
Chr5:54727468	54727468	rs134148252	0.439288246669532	-1.38374163316463	0.215360498414118	9.83466060202341
Chr5:54728242	54728242	rs136117124	0.440413010313709	-1.38802216264921	0.215842400048504	9.85017845217527
Chr5:54728717	54728717	rs136967242	0.439295831542759	-1.3839233386148	0.215368551399421	9.83636679061954
Chr5:54728738	54728738	rs134482020	0.492064116888698	-1.22659263604631	0.210013267972601	8.2521049992694
Chr5:54730251	54730251	rs133689374	0.458376138805329	-1.29479400193279	0.213386850265019	8.85050766707289
Chr5:54731528	54731528	rs136013392	0.439292264718522	-1.37735072648261	0.215308684166935	9.7552744303707
Chr5:54732537	54732537	rs134520459	0.441470863773098	-1.38780815642168	0.216541840804277	9.78870553564121
Chr5:54732613	54732613	rs136129729	0.441770938977224	-1.38877908879284	0.21656850264843	9.79912826020858
Chr5:56821019	56821019	rs109964518	0.146333508809626	-1.78479153027729	0.299843085440333	8.54398663631689
Chr5:56826559	56826559	rs132722428	0.146333541039966	-1.78459022859636	0.299843304699584	8.54220812916054
Chr5:56831462	56831462	rs109724232	0.146303051138805	-1.78476206851874	0.29987797157172	8.5419054396993
Chr5:56834985	56834985	rs110945302	0.146326697464547	-1.78451722307242	0.299844089571845	8.541526323814
Chr5:56840591	56840591	rs137279583	0.147740148259562	-1.78138512183146	0.300242261879548	8.49336869957398
Chr5:56847461	56847461	rs43441401	0.146305855178341	-1.78503290023994	0.299860084647327	8.54521722617107
Chr5:56847636	56847636	rs110041611	0.146305908895574	-1.78503475822694	0.299860001891372	8.54523786170201
Chr5:56850862	56850862	rs209200319	0.146308798882682	-1.78501521020738	0.299860863031429	8.54502125419988
Chr5:56855530	56855530	rs208146585	0.146311388053287	-1.78503262305807	0.299861553883207	8.5451380128868
Chr5:56862044	56862044	rs110633639	0.146308218736571	-1.78493141503041	0.299860930656856	8.54428213121502
Chr5:56879725	56879725	rs481847058	0.145723366996132	1.82791987525944	0.300846887324491	8.87219969088033
Chr5:56882497	56882497	rs110502359	0.146463139235067	-1.78922268652892	0.300288596684663	8.55959034472138
Chr5:56883069	56883069	rs462260881	0.148423377739579	1.80345137917088	0.301340700387127	8.62932838599328
Chr5:56898717	56898717	rs472819501	0.145723366996132	1.82791987525944	0.300846887324491	8.87219969088033
Chr5:57301504	57301504	rs443489850	0.143895004297379	1.87174517964309	0.303015719278592	9.14569262939352
Chr5:57402246	57402246	rs442967778	0.144968414267297	1.86499702362546	0.302770544900131	9.09865134960462
Chr5:57447947	57447947	rs433666454	0.144995444778685	1.86564496913282	0.302777585074127	9.10407897683259
Chr5:57521973	57521973	rs207514324	0.148644757198109	1.85134816111656	0.301746404932862	9.03265970786716
Chr5:57527593	57527593	.	0.16067542973786	1.76094408817822	0.295184510848849	8.57864172440934
Chr5:57531030	57531030	rs468031180	0.144447314138376	1.87349938712505	0.303369648551604	9.14181245482629
Chr5:57534827	57534827	rs211227958	0.160287204555221	1.75941165919279	0.295011103909722	8.57419018257865
Chr5:57557947	57557947	rs385599310	0.160226321443919	1.75868558284854	0.295031434230564	8.56661867005459
Chr5:57599332	57599332	rs463778420	0.143858433605501	1.90318886685369	0.307005285051032	9.2061484354654
Chr5:57715180	57715180	rs381567734	0.101601547056296	2.10333972079293	0.356238326049125	8.41781998241044
Chr5:57746819	57746819	rs386103797	0.103841802750322	2.06539843963761	0.351805706038761	8.33065460964724
Chr5:57756043	57756043	rs382151348	0.104576224752901	2.05184245118084	0.34956969542093	8.32746813157603
Chr5:57782398	57782398	rs383861721	0.104940427589171	2.04427905408477	0.348416596307404	8.32154012689412
Chr5:57786441	57786441	rs379761271	0.105530973356253	2.04161619402715	0.348678100290344	8.2903078388288
Chr5:57792915	57792915	rs378656076	0.104940427589171	2.04427905408477	0.348416596307404	8.32154012689412
Chr5:57796200	57796200	rs378407301	0.104940427589171	2.04427905408477	0.348416596307404	8.32154012689412
Chr5:57812522	57812522	rs381237725	0.105499957026214	2.03331598274352	0.346694602704801	8.3151025513198
Chr5:57815920	57815920	rs382144307	0.10548429308122	2.03365939985945	0.346739690027281	8.31569393526208
Chr5:57818735	57818735	rs378426104	0.105630801461109	2.03653238309356	0.346621426968531	8.34242921497196
Chr5:57825742	57825742	rs384374146	0.105631295659648	2.03651973830624	0.346621676333443	8.34232336113104
Chr5:57843605	57843605	rs379756507	0.105622625698324	2.03684322456983	0.346660999610082	8.34301685395781
Chr5:57845119	57845119	rs380523864	0.105613225182639	2.03680626057701	0.346654093064962	8.34304398114119
Chr5:57856910	57856910	rs383085216	0.106043059733563	2.02976425101432	0.345454730438474	8.34308150259621
Chr5:57890763	57890763	rs381523410	0.106266630855178	2.03283385373145	0.345526661555832	8.36301517093872
Chr5:57892595	57892595	rs378552029	0.1060466265578	2.02984821768191	0.345467824691624	8.3431344184266
Chr5:61622271	61622271	rs207948591	0.121038461538462	2.00286850402127	0.332367238618642	8.73897377979906
Chr5:61625072	61625072	rs434505378	0.251566265577997	1.54285724408403	0.248546695348307	9.22888010401024
Chr5:61628284	61628284	rs211637867	0.141138225182639	2.12761956310808	0.305723275497094	11.4033832673772
Chr5:61628554	61628554	rs384869428	0.14125466265578	2.13249115676857	0.305786589238668	11.4475829221814
Chr5:61641341	61641341	rs383704649	0.141187290502793	2.12784420276812	0.305712711986927	11.4063554095942
Chr5:61641551	61641551	rs211382787	0.250026783412119	1.53660523236296	0.248008128158943	9.19680100217591
Chr5:61653583	61653583	rs384175539	0.141309604641169	2.1269784568524	0.305705910497403	11.3981979122533
Chr5:61907474	61907474	rs110369759	0.282829200687581	1.70180659385801	0.243377962886721	11.5046105352823
Chr5:62719685	62719685	rs451911674	0.194532939406962	1.61047623772465	0.272801125658671	8.41566738706205
Chr5:62781359	62781359	rs135099682	0.364361216158144	1.46618851745755	0.225809824921947	10.0272681834522
Chr5:62790176	62790176	rs377904182	0.369893296089385	1.3395983631176	0.228042416456471	8.33972293652395
Chr5:68313893	68313893	rs136072031	0.387264224323163	-1.34509845146711	0.225384878376597	8.58506789410362
Chr6:32009262	32009262	rs134047205	0.155262870648904	-1.77687458657625	0.301511660979088	8.38888794397162
Chr6:32013764	32013764	rs135437542	0.154977288354104	-1.78165177173828	0.301981976677179	8.40621562328431
Chr6:33167456	33167456	rs730714806	0.472464460678986	1.31984176950821	0.216545111236497	8.92347689003013
Chr6:37439645	37439645	rs378045013	0.201163096261281	1.58074564224221	0.267179158013234	8.44951379901001
Chr6:37440207	37440207	rs110318119	0.200463321873657	1.58008008196855	0.266844003520536	8.46244013496817
Chr6:38180681	38180681	rs207550149	0.310700547915771	-1.34946994717884	0.227769097202265	8.47125793086706
Chr6:38186100	38186100	rs209315936	0.310787634293081	-1.35032047184853	0.22772441384058	8.48409788403516
Chr6:38216523	38216523	rs208538845	0.315805511388053	-1.33521430865669	0.226080182158621	8.4220723289297
Chr6:38235713	38235713	rs379184775	0.33192205629566	-1.3118289113861	0.224410652645633	8.2653355102385
Chr6:39683942	39683942	rs383383037	0.369679243661367	1.36544647059509	0.219015970605417	9.30279440817158
Chr6:39685188	39685188	rs109068573	0.370832230339493	1.36964667004588	0.219654012838444	9.30557695666859
Chr6:39687057	39687057	rs110152364	0.369683798882682	-1.36820850910631	0.219067349002838	9.33345588482563
Chr6:39697560	39697560	rs380475261	0.367784400515685	1.3763897154447	0.220190733787691	9.34802829677736
Chr6:42732402	42732402	rs135510338	0.25158518478728	1.67191412908752	0.258494729319237	9.95562123459256
Chr6:43494106	43494106	rs385400286	0.35619217877095	-1.40012468351846	0.229670413571206	8.92680762141196
Chr6:43496588	43496588	rs110692013	0.335123775247099	-1.36762180132001	0.226698837284021	8.7568187219018
Chr6:43499189	43499189	rs41983270	0.361689804469274	-1.38815581799784	0.225539477353151	9.0852136786481
Chr6:43499408	43499408	rs41983271	0.335114449935539	-1.3681273287426	0.226704883187466	8.76233426712411
Chr6:43499580	43499580	rs41983274	0.356491630855178	1.42948385530556	0.226162626507586	9.54109164259127
Chr6:43499875	43499875	rs134024430	0.335149151267727	1.36839033011214	0.226713376946239	8.76482461070898
Chr6:43500425	43500425	rs136709010	0.377587397937258	1.5466078607871	0.221662484358126	11.4583358099262
Chr6:43500503	43500503	rs134361850	0.380430113880533	1.53750262437369	0.219681963273993	11.5239717791934
Chr6:43500587	43500587	rs137532600	0.380816394499355	1.53577252487638	0.219813058934749	11.4871020379647
Chr6:43500608	43500608	rs132796260	0.380810453373442	1.53579522376426	0.219816081556709	11.4871240317869
Chr6:43500727	43500727	rs135663756	0.381136538461538	1.53484092133453	0.219515297058731	11.5031138912789
Chr6:43500747	43500747	rs133867736	0.381251987537602	1.53504052067311	0.219203123381512	11.5364021706065
Chr6:43500854	43500854	rs137108707	0.381284067468844	1.53479436819828	0.219192037266403	11.5340457221733
Chr6:43500916	43500916	rs41983276	0.402632380747744	1.60937829049595	0.219768877469742	12.5390380528112
Chr6:43501132	43501132	rs136801100	0.380231070047271	1.53771907023082	0.219790865559376	11.5163663853884
Chr6:43501266	43501266	rs134838235	0.381284067468844	1.53479436819828	0.219192037266403	11.5340457221733
Chr6:43501608	43501608	.	0.381619112591319	1.53363784471593	0.219294349229746	11.5078846699506
Chr6:43502252	43502252	rs41644602	0.381399935539321	-1.53508340993661	0.219260872486975	11.5313488374745
Chr6:43502370	43502370	rs41644603	0.381229941985389	-1.53479483953004	0.219203666409553	11.5329138263754
Chr6:43502527	43502527	rs109318910	0.381445412548346	1.53347568477601	0.219286267078626	11.5064099594922
Chr6:43502649	43502649	rs41644605	0.381197507520413	1.53487168685042	0.219222947561605	11.5321008620292
Chr6:43503244	43503244	rs137366265	0.380309314568113	1.53726429541571	0.219734249663034	11.5155486428274
Chr6:43503273	43503273	rs134843891	0.381221325741298	1.53487686704193	0.21920966856639	11.5334730971649
Chr6:43503274	43503274	rs136967191	0.38119515470563	1.5350061917193	0.219225513574951	11.5337300538664
Chr6:43503342	43503342	rs135356315	0.381028341211861	1.53509267432642	0.219324515355563	11.5252532985859
Chr6:43503381	43503381	rs132698490	0.380978545337344	1.53537724915588	0.219350458572614	11.5266918672764
Chr6:43503475	43503475	rs134174870	0.380242264718522	1.53685251895681	0.219778157397495	11.5055329013325
Chr6:43503599	43503599	rs135224200	0.381305608079072	1.5343508888103	0.2192246284219	11.5246571479301
Chr6:43503851	43503851	rs380616023	0.377505006446068	1.54315181753388	0.22138954334589	11.4369365042331
Chr6:43503862	43503862	rs210763603	0.377484088955737	1.54332594243481	0.221402103386541	11.4381299248523
Chr6:43504190	43504190	rs137540006	0.381135195530726	1.53500429976618	0.219254426764978	11.5308738689389
Chr6:43504196	43504196	rs133304778	0.381120670391061	1.53505436900722	0.219262132235852	11.5308196846344
Chr6:43504438	43504438	rs137143006	0.373088085517834	1.55957087156247	0.223941451268723	11.4182944555151
Chr6:43504455	43504455	rs136374874	0.373032574129781	1.55972555830424	0.223965040925885	11.4181638040453
Chr6:43504466	43504466	rs133297392	0.373187140094542	1.56022781532621	0.223875687836153	11.4334855069573
Chr6:43504600	43504600	rs135182674	0.379325709067469	1.53932473765349	0.220278142824766	11.4913068341166
Chr6:43504612	43504612	rs136429686	0.38013539965621	1.53737232021288	0.219827287561395	11.5079872289695
Chr6:43504661	43504661	rs136798497	0.373336366566395	1.55890248752134	0.223724524156586	11.4297781886617
Chr6:43504668	43504668	rs134829911	0.373354351095832	1.55878845070146	0.223712794369381	11.4293376495121
Chr6:43505103	43505103	rs137706249	0.380644338203696	1.53606527061077	0.219589459905683	11.5129538125198
Chr6:43505252	43505252	rs41644609	0.382913246669532	1.54854073561815	0.219058634128245	11.740365545893
Chr6:43505266	43505266	rs110446636	0.38290785345939	1.54852200636775	0.219062641982021	11.7397012091904
Chr6:43505268	43505268	rs110706750	0.379598721529867	1.55745396957595	0.220935999673065	11.67944674407
Chr6:43505653	43505653	rs41644606	0.381229974215728	1.53444856509326	0.219202647999429	11.5281726669745
Chr6:43506174	43506174	rs136145027	0.381707520412548	1.55165724874914	0.219743561215109	11.7160983898731
Chr6:43506195	43506195	rs133619225	0.381661151697465	1.55174123596815	0.219767662905995	11.7148867318233
Chr6:43506216	43506216	rs134918858	0.381660926085088	1.55184985608488	0.219769320260352	11.7162490363388
Chr6:43506236	43506236	rs132803120	0.38242905027933	1.54979647414555	0.219333894545046	11.7306377509082
Chr6:43506327	43506327	rs135773846	0.382932445208423	1.54840373445472	0.219051109822892	11.7391823752651
Chr6:43506408	43506408	rs135384463	0.38286650193382	1.54860188448364	0.219085282705224	11.7385697093275
Chr6:43506471	43506471	rs136577403	0.382860098839708	1.5486480420394	0.219088756972843	11.7388745681679
Chr6:43507021	43507021	rs133627064	0.37939702406532	1.54388178058793	0.22082433588893	11.5015632325097
Chr6:43507074	43507074	rs134203802	0.378929426299957	1.55878091178645	0.221257615056764	11.6663435901565
Chr6:43507081	43507081	rs136342477	0.380135023635582	1.55416855669527	0.220641331968641	11.6625635953688
Chr6:43507093	43507093	rs132910527	0.380406295659648	1.55566128443255	0.220472402528951	11.7000958466271
Chr6:43507334	43507334	rs137303454	0.382943779544478	1.54841837552178	0.219073655883288	11.7371395635331
Chr6:43507371	43507371	rs209844960	0.382851224752901	1.5484335275368	0.219088137074663	11.7359089146426
Chr6:43507666	43507666	.	0.380797614954878	1.55351427038598	0.220242704699428	11.6927206136435
Chr6:43507675	43507675	rs437321532	0.379575741297808	1.55543883165548	0.220951527598401	11.6498078423166
Chr6:43508072	43508072	rs136999099	0.381152535453373	1.55337322507786	0.220065203234731	11.7083058493751
Chr6:43508345	43508345	rs135530473	0.381182370004297	1.55333939751719	0.220057187620845	11.7086251448579
Chr6:43508457	43508457	rs132791499	0.379822539750752	1.50561179870821	0.219785122093531	11.0739205929275
Chr6:43509378	43509378	rs133565530	0.382901450365277	-1.54822608381203	0.219047904558173	11.7369944454031
Chr6:43509419	43509419	rs136574763	0.382878029651912	-1.54828617252627	0.219060971801105	11.7365389627715
Chr6:43509760	43509760	rs109007074	0.380358401375161	-1.55626177197993	0.220474263554688	11.7083214633098
Chr6:43510177	43510177	rs134198658	0.382906188225183	-1.54828898358568	0.21905499529271	11.7371748743459
Chr6:43510449	43510449	rs133360928	0.382878523850451	-1.54836530356615	0.219069930024423	11.7367621867146
Chr6:43510775	43510775	.	0.382811527718092	1.54852464290068	0.21908339560894	11.7376677878761
Chr6:43511091	43511091	rs135372481	0.382889933390632	1.54836569174408	0.21906406041467	11.7373532213078
Chr6:43511166	43511166	rs133240954	0.382814954877525	1.54847676766665	0.219079794561991	11.7373513225457
Chr6:43511189	43511189	rs134752548	0.382854598195101	1.54837939054109	0.219058545142827	11.7380968358227
Chr6:43511190	43511190	rs136287212	0.382880017189514	1.54841644713907	0.219059360268423	11.7385385855624
Chr6:43511283	43511283	rs136914382	0.382823205844435	1.54869892990498	0.219117201083954	11.7367553995173
Chr6:43511335	43511335	rs110508765	0.382915653201547	1.54855994212885	0.219071968835659	11.7393060522308
Chr6:43511337	43511337	rs109588644	0.382909422002578	1.54859983080166	0.219076206091885	11.7394463103956
Chr6:43511620	43511620	rs134491276	0.380957831972497	1.5539635229561	0.220121279192491	11.7110343775644
Chr6:43511637	43511637	rs137739090	0.380902202406532	1.55390807129703	0.220152627484939	11.7071520537213
Chr6:43511662	43511662	rs137419993	0.382843801031371	1.54846515164928	0.219053322579417	11.7398285831762
Chr6:43511737	43511737	rs135973449	0.381532563386334	1.55203290199857	0.219796327570297	11.7161413767339
Chr6:43511883	43511883	rs132678497	0.381755747743876	1.55144006001854	0.219667469387533	11.720600604809
Chr6:43511972	43511972	rs134013065	0.381252438762355	1.55277915523061	0.219956084999781	11.7107792949623
Chr6:43511975	43511975	rs137474892	0.382497303394929	1.55070220018021	0.219230939838742	11.753677145912
Chr6:43511992	43511992	rs41983284	0.402841050709067	1.62986974451725	0.220555446367916	12.7534750639166
Chr6:43512154	43512154	rs133143431	0.37956951009884	1.55728301055098	0.220911274521057	11.6794933360151
Chr6:43512375	43512375	rs132907002	0.362810163300387	1.56790490930863	0.221845481777666	11.7356788753851
Chr6:43512707	43512707	rs41983285	0.383833025354534	-1.64386794084122	0.222497088790884	12.7484003209016
Chr6:43512761	43512761	rs134915514	0.362799258702192	1.56787872715894	0.221854246675449	11.7344507265931
Chr6:43513124	43513124	.	0.347373227331328	1.61292625081616	0.231507636964414	11.4270291373899
Chr6:43513462	43513462	rs135690653	0.373505221314998	1.44579760437463	0.220492455232984	10.2111531996524
Chr6:43513619	43513619	rs210795017	0.372749709926945	1.44708936671178	0.220936592337138	10.1900281644652
Chr6:43514098	43514098	rs135010656	0.373533304684143	1.44574975514379	0.22047433643934	10.2120806633955
Chr6:43514303	43514303	rs134217237	0.373429834550924	1.44594065172258	0.220535502798773	10.2093341257854
Chr6:43514370	43514370	rs137571463	0.372734153416416	1.44884701234832	0.221244983958952	10.1866162117367
Chr6:43514672	43514672	rs132843708	0.373533401375161	1.44575546820146	0.220473928357666	10.2121903160609
Chr6:43514673	43514673	rs137336094	0.373491824237215	1.4458612946804	0.220498268228021	10.2114874224469
Chr6:43514928	43514928	rs110678362	0.373489514396218	1.44585419786658	0.220500250903437	10.2112247678218
Chr6:43514937	43514937	rs110063506	0.373480124623979	1.4458497447943	0.220505156844349	10.2107461773722
Chr6:43515180	43515180	rs381613802	0.373501278470133	1.44579483423433	0.2204937016423	10.2110101844157
Chr6:43515209	43515209	rs109704442	0.373488289643318	1.44584496690804	0.220500495626406	10.2110831595762
Chr6:43515217	43515217	rs110112827	0.373498689299527	1.44580829940421	0.220495237762428	10.2110545236221
Chr6:43515348	43515348	rs110096237	0.373480124623979	1.44585168933596	0.220505231214719	10.2107652163847
Chr6:43515647	43515647	rs41983290	0.395712870648904	-1.5193506489424	0.221173748003606	11.1313674116009
Chr6:43515757	43515757	rs135995357	0.373488719381178	1.44584313816334	0.220500359106582	10.211070959032
Chr6:43515808	43515808	rs133393643	0.373462709497207	1.44601490862199	0.220513310822168	10.2122058719927
Chr6:43515929	43515929	rs134747995	0.373510775676837	1.44591683817041	0.220483939073404	10.2134415159781
Chr6:43515981	43515981	rs136538149	0.373922110012892	1.44626410113119	0.220628487786142	10.2055966212192
Chr6:43516095	43516095	rs481358112	0.352838021057155	1.49376089870609	0.233068185498355	9.78914179075632
Chr6:43516549	43516549	rs385893715	0.368234733562527	1.45796970462147	0.223588628846064	10.1066454312599
Chr6:43517106	43517106	rs137736640	0.373445058014611	1.44586800868998	0.220530996260257	10.2087710529592
Chr6:43517171	43517171	rs133826008	0.373526665234207	1.44571458557681	0.220486229214158	10.2106017492358
Chr6:43517297	43517297	rs137509012	0.373513998710786	1.44581477046547	0.220490039958419	10.2115845370886
Chr6:43517549	43517549	rs136316779	0.373529179200688	1.44577007712059	0.220480655498799	10.2118046819459
Chr6:43517641	43517641	rs135241029	0.371950171895144	1.4492302756874	0.221409578889574	10.1775889210596
Chr6:43517649	43517649	rs132873817	0.371924656209712	1.44933638912656	0.221424949498183	10.177660451874
Chr6:43517707	43517707	rs135511043	0.373521121615814	1.44571135598825	0.220492441889909	10.2100271755496
Chr6:43517720	43517720	rs136770267	0.373544681993984	1.44562694153879	0.220480087903329	10.2099825757612
Chr6:43517788	43517788	rs134285281	0.372193758057585	1.44869346324306	0.22127217610812	10.1823031975613
Chr6:43517844	43517844	rs137674273	0.370359873227331	1.45270517918053	0.222359982872392	10.1420938102465
Chr6:43517857	43517857	rs133288152	0.367725085947572	1.45857508010712	0.223924645896411	10.086355509164
Chr6:43517863	43517863	rs135170750	0.366277825526429	1.46160948333282	0.224809519310576	10.0516173644284
Chr6:43517878	43517878	rs136428352	0.367236388053288	1.46069639163543	0.224192869676337	10.0911357937588
Chr6:43517885	43517885	rs133493070	0.367688536742587	1.45923953431209	0.22392950847989	10.0944495699828
Chr6:43517890	43517890	rs137333868	0.367693478727976	1.45923698731966	0.22392668448379	10.0946524280128
Chr6:43518025	43518025	rs135995716	0.333643489471422	1.58233051368331	0.228590755099079	11.2903455857694
Chr6:43518044	43518044	rs136943700	0.372076278470133	1.44894873997449	0.221341725380272	10.1797023719671
Chr6:43518048	43518048	rs135263212	0.373556918779545	1.44607802596534	0.220470383370695	10.216710895733
Chr6:43518207	43518207	rs136165222	0.31506527718092	1.49532416912922	0.235360351562693	9.6324588736194
Chr6:43518357	43518357	rs133107746	0.373557617103567	1.44609101566949	0.220467625547919	10.217117228306
Chr6:43518641	43518641	rs134950409	0.373518951439622	1.44634168109272	0.220491005575344	10.2183894341513
Chr6:43518856	43518856	rs110347510	0.373524011602922	1.44615856877427	0.220487902855964	10.2162615980187
Chr6:43518879	43518879	rs109296586	0.373557531155995	1.44608964257726	0.220467610233846	10.217100589051
Chr6:43518949	43518949	rs110905449	0.373536055006446	1.44614029869699	0.220480040389552	10.2166969303678
Chr6:43518976	43518976	rs109449415	0.373524419853889	1.44629046489463	0.220487467713009	10.2180232407888
Chr6:43519089	43519089	.	0.371704243661367	1.45089325585052	0.221558350556554	10.1865399318635
Chr6:43519174	43519174	rs132804950	0.373534529437043	1.44616261680671	0.220481137921575	10.2168945937815
Chr6:43519340	43519340	rs133848192	0.373530608079072	1.44616305644678	0.220483906027498	10.2166629766967
Chr6:43519383	43519383	rs137506285	0.373406940266438	1.44650049870324	0.22055670467934	10.2148327864135
Chr6:43519609	43519609	rs137573126	0.373549613235926	1.44615395148482	0.22047071615443	10.2176750400226
Chr6:43519781	43519781	rs137108185	0.365911828534594	1.46358828582926	0.225003650384367	10.0607247543437
Chr6:43519812	43519812	rs379662830	0.363834561667383	1.46788808071878	0.226277146623206	10.0104328269049
Chr6:43519819	43519819	rs382963973	0.363839503652772	1.4678994582194	0.226274200835494	10.0108172052622
Chr6:43519846	43519846	rs385878381	0.354509271594327	1.49094087843313	0.231969938427911	9.84050819231086
Chr6:43519855	43519855	rs381114154	0.354492329179201	1.4909988733506	0.231980090079054	9.84041977125607
Chr6:43519960	43519960	rs136339451	0.369165932531156	1.4593922038986	0.223037195462237	10.1712491046077
Chr6:43520005	43520005	rs132907951	0.373526590030082	1.44617347205082	0.220486708925074	10.2165588008736
Chr6:43520118	43520118	rs41983295	0.39484680919639	-1.51745748071533	0.220868347360766	11.1341586148796
Chr6:43520137	43520137	rs136098310	0.373523162870649	1.44620156183711	0.220490099548302	10.2166352860417
Chr6:43520396	43520396	rs133446788	0.373568844005157	1.44604476678439	0.220465462178007	10.2166980724367
Chr6:43520419	43520419	rs134765773	0.373474162011173	1.44627520139753	0.2205242736753	10.2146680876948
Chr6:43520490	43520490	rs137681919	0.374120015040825	1.44753184884533	0.22070264207619	10.2158022351095
Chr6:43520525	43520525	rs133235886	0.374534174903309	1.45000866111443	0.221051955866188	10.2182244410669
Chr6:43521079	43521079	rs41983299	0.394490126772669	-1.51835735940058	0.22107109165664	11.1274447967077
Chr6:43521138	43521138	rs135271972	0.373234088955737	1.4469216202434	0.220655934270788	10.2118331248943
Chr6:43521488	43521488	rs135825101	0.31737051998281	1.48724860688736	0.232987709704232	9.71668222590795
Chr6:43521489	43521489	rs133798134	0.31735907821229	1.48731851685699	0.232996897133092	9.71681806392775
Chr6:43522073	43522073	rs134840964	0.3119932531156	1.50946078674068	0.237760778518737	9.61935411301109
Chr6:43522284	43522284	rs41983302	0.401171529866781	-1.47703640147312	0.221328943411198	10.5492535276027
Chr6:43522756	43522756	rs41983301	0.394898388483025	-1.51741323364957	0.22083625340441	11.1365616253485
Chr6:43523703	43523703	rs209959560	0.395226160292222	-1.51826562317081	0.221495159254653	11.0866585179016
Chr6:43525173	43525173	rs135254046	0.315575440481306	1.49226011670673	0.23412984358195	9.68934725339637
Chr6:43525177	43525177	rs136705838	0.315574398366996	1.49225511172277	0.234131175505985	9.68918552905342
Chr6:43525579	43525579	rs132793305	0.381221680275032	1.45571044780878	0.223041130228289	10.1235005485417
Chr6:43525959	43525959	rs134707153	0.373535743446498	-1.44625040511201	0.220476524371538	10.2184380139291
Chr6:43526141	43526141	rs136366389	0.31757926514826	1.4866206072533	0.232694450350375	9.73171053731618
Chr6:43526704	43526704	rs109789906	0.394864868929953	-1.51752538458693	0.220854504729105	11.1363808744236
Chr6:43527853	43527853	rs41983303	0.394905264288784	1.51743677153667	0.220830214303463	11.1374483849618
Chr6:43529523	43529523	rs135374600	0.317952009024495	1.48535313952343	0.232453351050643	9.73501176337395
Chr6:43530293	43530293	rs133243545	0.342051085088096	1.48221445914633	0.229280684850307	9.94635979054907
Chr6:43530906	43530906	.	0.317924946282768	1.49174517082913	0.234565354743577	9.65002203769437
Chr6:43531212	43531212	.	0.322013687150838	1.48500091021152	0.233877251946741	9.62168867489571
Chr6:43531610	43531610	rs41983306	0.395043306832832	-1.51061790197881	0.220836259161246	11.0441036048635
Chr6:43532981	43532981	rs41983311	0.402554791577138	-1.53509418858977	0.225616891225235	10.9350650555488
Chr6:43535691	43535691	rs136968063	0.31813536742587	1.48084176468072	0.232388112612895	9.68551778968058
Chr6:43535890	43535890	rs135975938	0.318138601203266	1.48081646393926	0.23238499462389	9.68545221183344
Chr6:43536775	43536775	rs136407620	0.395880124623979	1.4881603888897	0.220861694817414	10.7390248103398
Chr6:43536852	43536852	rs41983313	0.395879888268156	-1.48816648153628	0.220861961139443	10.7390823403136
Chr6:43537189	43537189	rs134043085	0.318645015040825	1.48389144020245	0.232564847258431	9.70873491455461
Chr6:43537610	43537610	.	0.398044273743017	-1.49858366697188	0.221756132511763	10.7977154837447
Chr6:43537763	43537763	rs378272668	0.42313368070477	-1.50146221545691	0.229186014132952	10.1943095145015
Chr6:43539445	43539445	rs136631407	0.317919574559519	1.47966559366515	0.232719645147849	9.64591242732441
Chr6:43541411	43541411	rs41983320	0.396064116888698	1.48687033988169	0.220946462456943	10.7141371530298
Chr6:43541735	43541735	rs135693275	0.394450537172325	-1.49058298517866	0.221869715316707	10.6808868413706
Chr6:43542785	43542785	rs41983323	0.396093844005157	1.48685712513858	0.220938457512489	10.7146804882335
Chr6:43543698	43543698	rs41983325	0.454834303824667	-1.30712967011064	0.217491243431818	8.69632610471104
Chr6:43543913	43543913	rs134830751	0.394304952728835	1.49098461386327	0.22196966004145	10.6773034555715
Chr6:43544949	43544949	rs133395740	0.396017092823378	1.48695774184543	0.220982236426479	10.7120883529867
Chr6:43547232	43547232	rs136576485	0.388135023635582	1.50996264219562	0.225331508862216	10.6302157209499
Chr6:43547441	43547441	rs41983330	0.4547427911474	1.30714150529609	0.217532674672515	8.69343062870112
Chr6:43547465	43547465	rs41984231	0.396033992264719	1.48692851495872	0.220974323547695	10.7124092545892
Chr6:43549172	43549172	rs41984233	0.45475849806618	1.3071365234059	0.217535560690444	8.6931581163369
Chr6:43549908	43549908	rs41984234	0.395996368715084	-1.48702116835205	0.221001365577932	10.7112161322183
Chr6:43551582	43551582	rs209055456	0.396014911903739	-1.48697900266025	0.220991406915526	10.7115480045504
Chr6:43552072	43552072	rs41984237	0.454745906746884	-1.30715553842883	0.217536650250943	8.69331031539853
Chr6:43553349	43553349	rs135922994	0.395493682853459	1.480647378523	0.22161966553456	10.5713523232521
Chr6:43553358	43553358	rs109918512	0.454726418134938	-1.30718318870433	0.217548223132553	8.69279899065886
Chr6:43554147	43554147	rs133315577	0.317296465406102	1.4821837415194	0.23315206231276	9.64313616297537
Chr6:43554825	43554825	.	0.396001998281049	1.48705524078404	0.221002615998202	10.7115589036198
Chr6:43555092	43555092	rs381124943	0.394581080790718	-1.49114685874186	0.22212723531601	10.6654145137695
Chr6:43555302	43555302	rs134953444	0.395368736570692	1.48776314455083	0.22137161946491	10.687899640812
Chr6:43556487	43556487	.	0.354746927374302	1.35072627873448	0.226908921205469	8.54479191342243
Chr6:43556649	43556649	rs134852812	0.396007112161581	1.4868152118684	0.221014308843936	10.7073019982521
Chr6:43556801	43556801	rs41984242	0.449545391061453	-1.28529744824581	0.218948535085785	8.32927198377736
Chr6:43557201	43557201	.	0.391159003008165	-1.47637617964478	0.223920466967425	10.3156714062512
Chr6:43557651	43557651	rs209548023	0.319160636012033	1.47678979853678	0.231812572139776	9.68086550897638
Chr6:43558388	43558388	rs41984245	0.394775204125484	-1.4694564354524	0.221867115145746	10.4022639688016
Chr6:43558893	43558893	rs41984247	0.392092855608079	-1.46867528082941	0.222090705757892	10.372658109207
Chr6:43559371	43559371	rs135170312	0.448843886978943	1.29380939064417	0.220882455835814	8.2958890805418
Chr6:43559620	43559620	rs134935324	0.369469445638161	1.45158636716704	0.222801591031483	10.0905527788334
Chr6:43559680	43559680	rs132790702	0.380798302535453	1.59970521843868	0.225188753757268	11.8481441045785
Chr6:43559698	43559698	rs133808071	0.35525509239364	1.35378023478644	0.227829597494879	8.51677884107365
Chr6:43559747	43559747	rs135376298	0.395221100128921	1.47454241767738	0.222967217455195	10.3735805524721
Chr6:43559754	43559754	rs136573989	0.315256027073485	1.48844650312544	0.234457152569723	9.61886871826153
Chr6:43560037	43560037	rs137570082	0.393866770519983	1.49091971668386	0.222271270479702	10.6495948956759
Chr6:43560050	43560050	rs132936424	0.452591362269016	1.30770243383466	0.218646833379044	8.61909390174227
Chr6:43560075	43560075	rs134841801	0.394211151697465	1.49035340156079	0.222076024103627	10.6594502933741
Chr6:43560286	43560286	rs133408751	0.395865986248388	1.48619957264668	0.221114721277416	10.6900730869388
Chr6:43560445	43560445	rs137311540	0.394792286205415	1.48803467840235	0.221739495539878	10.6586497149121
Chr6:43560757	43560757	rs135946694	0.45728392780404	1.31340597700939	0.218717171584707	8.68307590298276
Chr6:43561151	43561151	rs136750443	0.452652825526429	1.30726084429	0.218613251057854	8.61618262529759
Chr6:43561295	43561295	rs209904465	0.452585431886549	1.30737992510084	0.218648734941396	8.61505700499112
Chr6:43561376	43561376	rs210932809	0.393878867640739	1.49118887318812	0.222264268056026	10.6537821204042
Chr6:43561410	43561410	rs133780075	0.393625418994413	1.49104615442371	0.222403382512762	10.6395417266716
Chr6:43561431	43561431	rs134834203	0.452559357541899	1.3074536324662	0.218662142761194	8.61497887836426
Chr6:43561722	43561722	rs207693908	0.395041340782123	1.4884311421468	0.221590009105317	10.6772591372525
Chr6:43561825	43561825	rs209373134	0.387743102707349	1.49600144115531	0.225513864360457	10.4331422552166
Chr6:43561831	43561831	rs210576474	0.387717211001289	1.4961034928444	0.225528691266744	10.4331899691439
Chr6:43561847	43561847	.	0.378368263859046	1.50500356072142	0.230007547791868	10.1712800088305
Chr6:43561859	43561859	rs132883194	0.378760678985819	1.50262598645642	0.229768316207923	10.1611162801784
Chr6:43562038	43562038	rs41984249	0.455187408680705	-1.31368051589949	0.217874141388525	8.74820933231674
Chr6:43562055	43562055	rs132818170	0.395884765792866	1.48612401736345	0.221109653143179	10.689519660756
Chr6:43562281	43562281	rs136374837	0.453093575418994	1.30686254802601	0.218396545939963	8.62705021730582
Chr6:43562308	43562308	rs132723192	0.395876181779115	1.48615748537915	0.22111560815929	10.6894322042578
Chr6:43562461	43562461	rs134218671	0.462150515685432	1.31704841465101	0.221207202953028	8.54792059070272
Chr6:43562703	43562703	rs41984250	0.395878975075204	1.48617293667109	0.221114702618393	10.6897194776287
Chr6:43562900	43562900	rs133375533	0.452486527718092	1.30844367598662	0.218687360845013	8.62512614620045
Chr6:43562968	43562968	rs41984251	0.451157788998711	1.28304336025473	0.217943595760629	8.37278784200185
Chr6:43563109	43563109	rs135364135	0.452898366996132	1.30893125642724	0.218473107818692	8.6465616408495
Chr6:43563123	43563123	rs133238644	0.452820444778685	1.30926042250775	0.218516489053672	8.64740100363002
Chr6:43563207	43563207	rs134749392	0.395152718091964	1.48971679992225	0.221505622585612	10.7019244311162
Chr6:43563335	43563335	rs136147248	0.32082711645896	1.47157227135575	0.228945124446111	9.84140733592826
Chr6:43563396	43563396	rs136747873	0.320822733132789	1.47151943565843	0.228938707216269	9.84126417792966
Chr6:43564012	43564012	rs134502318	0.320767866351526	1.47154392539701	0.228923024440273	9.84281216978993
Chr6:43564387	43564387	rs137743642	0.320795058014611	1.47145067873186	0.228938977183707	9.84039335618149
Chr6:43565306	43565306	rs41984253	0.453608046841427	1.30841950606483	0.21812084313461	8.66598353874569
Chr6:43566958	43566958	rs133845088	0.412401665234207	1.37899712176385	0.221227691522057	9.29983473145558
Chr6:43567226	43567226	rs136001505	0.320583884830254	1.47624911219594	0.229217614613991	9.8775365847577
Chr6:43567379	43567379	rs41984257	0.384734765792866	-1.60758069770583	0.222672766847254	12.2101380420348
Chr6:43568545	43568545	.	0.394309626128062	1.47240937635061	0.22172752360752	10.4531959836168
Chr6:43568765	43568765	rs134045743	0.322123732273313	1.4738166114729	0.228203437929724	9.92850146934789
Chr6:43570933	43570933	rs208317280	0.410495724108294	-1.31525227134292	0.219910077370208	8.61902796185716
Chr6:43570973	43570973	.	0.349862204555221	-1.50522349404138	0.225445249447359	10.5585724465747
Chr6:43571718	43571718	rs41984262	0.391390996991835	-1.36535457488733	0.221704422681134	9.09505071640714
Chr6:43572047	43572047	rs41984260	0.391466942415127	-1.36304374226118	0.221559524399734	9.07766270235521
Chr6:43572288	43572288	rs41984259	0.384506768371293	-1.37847004891234	0.22532068190407	8.98498674656732
Chr6:45100746	45100746	rs133980294	0.41701926299957	-1.34979982879582	0.221676795227109	8.90746563807526
Chr6:45112889	45112889	rs110174482	0.358549237215299	-1.33211591023519	0.224901748884242	8.46699608157532
Chr6:45121633	45121633	rs110183126	0.41816674903309	-1.34724102711521	0.221889092935218	8.86085992426471
Chr6:45894224	45894224	rs132666274	0.365761334336055	-1.37001628867865	0.220051685280503	9.2792358353782
Chr6:45897997	45897997	rs110378582	0.36576251611517	-1.37006956700201	0.220042692176069	9.280599022685
Chr6:45903631	45903631	rs135867579	0.365745681134508	-1.37083832610302	0.220027866135299	9.29134568546353
Chr6:45904705	45904705	rs134499989	0.365745262140095	-1.37370254059292	0.220074246759909	9.32351718102216
Chr6:45904939	45904939	rs135051863	0.365757359260851	-1.3729986461598	0.219993804755529	9.3209935200485
Chr6:45905115	45905115	rs135934006	0.365530339492909	-1.37238851848782	0.220066262724521	9.30771661409455
Chr6:45905197	45905197	rs132938670	0.377872958745165	-1.44484535878428	0.223663003271917	9.93297866206751
Chr6:45905445	45905445	rs133171040	0.365636860764933	-1.37387915563455	0.21995870465353	9.33475255050131
Chr6:45905555	45905555	.	0.365647786850022	-1.37383607695995	0.219951942342067	9.33474202584449
Chr6:45905687	45905687	rs135716506	0.366255865921788	-1.36254084596214	0.219928228363386	9.19571578834685
Chr6:45905692	45905692	rs136104584	0.366235861624409	-1.36263283362061	0.219940322756722	9.19592771584656
Chr6:45905705	45905705	rs133403125	0.366254737859905	-1.3625500794141	0.219929120942748	9.19576180295323
Chr6:45905866	45905866	rs137302481	0.365618124194242	-1.37303277698796	0.21993819399167	9.32576280757265
Chr6:45906268	45906268	rs110599511	0.365585131070047	-1.37321310091411	0.219957133902924	9.32653962259223
Chr6:45906287	45906287	rs136471716	0.365607434464976	-1.37309395763116	0.219942985788616	9.32615403313086
Chr6:45906501	45906501	rs136700244	0.365622034808767	-1.37322490701259	0.219924310191066	9.32925198002695
Chr6:45906525	45906525	rs109145258	0.365621701761925	-1.37321437071992	0.219924191406398	9.3291293914928
Chr6:45906708	45906708	rs133946977	0.364852599914052	-1.38296795400931	0.220439050307313	9.41095853796702
Chr6:45906752	45906752	rs137472581	0.365649022346369	-1.37366785640102	0.219942143452677	9.33340237360137
Chr6:45906772	45906772	rs132846263	0.365662559088956	-1.37361134819879	0.219935738031839	9.33319579283406
Chr6:45907072	45907072	rs41575153	0.366699806617963	-1.36181734602138	0.21987451719147	9.19086056161452
Chr6:45907168	45907168	rs41575154	0.366076826385905	-1.36303177930017	0.219898760063648	9.2040866943701
Chr6:45907912	45907912	rs135616873	0.376515642458101	-1.41881347309058	0.22294365400799	9.66230785892761
Chr6:45908055	45908055	rs134925161	0.365655124623979	-1.37434447172055	0.219947209535288	9.3414776184487
Chr6:45908354	45908354	rs109006107	0.366734003008165	-1.36227199295598	0.219833070588389	9.19970229028527
Chr6:45908558	45908558	rs136736575	0.369473624838848	-1.37413411196634	0.220943849758248	9.26139477882409
Chr6:45908616	45908616	rs385763211	0.366688268156425	-1.36289011509243	0.21990272886507	9.20201987783476
Chr6:45908693	45908693	rs385898365	0.370508358401375	-1.37563665503278	0.221604033590511	9.22920595018733
Chr6:45908758	45908758	rs380682490	0.385382219596046	-1.41465415873344	0.226547497562796	9.33014554591901
Chr6:45908917	45908917	rs378425612	0.368372314138376	-1.34455226381956	0.219551087253501	9.0019629455086
Chr6:45908924	45908924	rs380358434	0.368363268156425	-1.34461964027301	0.219556446689137	9.00238836987018
Chr6:45909053	45909053	rs109672366	0.368071067898582	-1.34109314863059	0.21970176597431	8.94813330830869
Chr6:45909144	45909144	rs133259959	0.368346970348088	-1.3446990317342	0.219563042728201	9.00286846656007
Chr6:45909165	45909165	rs134973714	0.368337097120756	-1.34472063143901	0.219568793707552	9.00270076426285
Chr6:45909257	45909257	rs136521833	0.368455178341212	-1.34510424623073	0.219567015488406	9.00755833321731
Chr6:45909265	45909265	rs134138096	0.368400870219166	-1.3453511346823	0.219599922733299	9.00811603260524
Chr6:45909272	45909272	rs135285256	0.368441770519983	-1.34516379692399	0.219575038892651	9.0076863775296
Chr6:45909601	45909601	rs136137122	0.36734935539321	-1.34659038809083	0.220132552811138	8.98327366203572
Chr6:45909747	45909747	.	0.364745004297379	-1.35172980571541	0.22163867067477	8.93371291254781
Chr6:45909926	45909926	rs110606052	0.367132552642888	-1.34750173293255	0.220247068341951	8.98585863742014
Chr6:45909930	45909930	rs110956634	0.36729895788569	-1.34637727084857	0.220150523834227	8.97931182178442
Chr6:45909975	45909975	rs133376092	0.368394241512677	-1.34459041277411	0.219515828110062	9.00509188795938
Chr6:45910397	45910397	rs134974953	0.365615663944994	-1.37465809871389	0.219903707514059	9.34881212507122
Chr6:45912268	45912268	rs134391599	0.365572432316287	-1.3745992785323	0.219918114132272	9.34694682275756
Chr6:45912545	45912545	rs110141325	0.368371476149549	-1.34482440677361	0.219530138238456	9.0068941824834
Chr6:45913505	45913505	rs135661702	0.365611259131929	-1.37469886488089	0.219900375352032	9.34958398149289
Chr6:45913730	45913730	rs136807022	0.369499473571122	-1.37793495599873	0.221283126561642	9.28236043318553
Chr6:45913992	45913992	rs135119444	0.365849204984959	-1.37640538057362	0.220001110419586	9.36307600618496
Chr6:45914001	45914001	rs136274879	0.36599003008165	-1.37707330025624	0.220027979017061	9.36934136610533
Chr6:45914024	45914024	rs133280323	0.365590406102278	-1.37480575032669	0.219912903908375	9.34994190108729
Chr6:45914033	45914033	rs110336287	0.365587419424151	-1.37483722074903	0.219915311294763	9.35014765971261
Chr6:45914089	45914089	rs137809308	0.365598001718951	-1.3747830354818	0.219908872898177	9.34997304536045
Chr6:45914138	45914138	rs133268501	0.363355242801891	-1.37797342290283	0.221234257170341	9.28661481939427
Chr6:45914205	45914205	rs109006890	0.365609336055006	-1.37471117390828	0.219901372483599	9.34966011450923
Chr6:45914613	45914613	rs135213410	0.365604361839278	-1.3747042758404	0.219903734370714	9.34938865161156
Chr6:45914659	45914659	rs135897432	0.365694853889128	-1.37364422047545	0.219943664135877	9.3329876231584
Chr6:45914737	45914737	rs208534997	0.365595863773098	-1.37473054025308	0.219908437859026	9.34934931895144
Chr6:45914982	45914982	rs385922859	0.368937140094542	-1.34730258746491	0.219748478182402	9.02093440685187
Chr6:45915196	45915196	rs133618221	0.365592748173614	-1.3747497047913	0.219910819443774	9.34940290360462
Chr6:45915247	45915247	rs211463047	0.368381897292651	-1.34498947652798	0.219534179008977	9.00862242122492
Chr6:45915292	45915292	rs135291488	0.365527470992694	-1.37503383242566	0.219950199338097	9.34987833473081
Chr6:45915498	45915498	rs134165375	0.365547077782553	-1.37497378152514	0.219937790744996	9.35009787713383
Chr6:45915789	45915789	rs132691856	0.365589149119037	-1.37476407418461	0.21991202821126	9.34948827228492
Chr6:45916911	45916911	rs381467146	0.368369703480877	-1.34498193813957	0.219540430302989	9.00805785265325
Chr6:45917831	45917831	rs109960383	0.365282939406962	-1.37919450869074	0.220095889953016	9.39061266097633
Chr6:45918094	45918094	rs137248108	0.365613074774388	-1.37475605574492	0.219911005339062	9.34946792237842
Chr6:45918313	45918313	rs134901655	0.365801052857757	-1.37415978285977	0.219987002578145	9.336052727149
Chr6:45920524	45920524	rs137377509	0.365564310270735	-1.37521720925071	0.219942233940063	9.35279999291395
Chr6:45920539	45920539	rs136258826	0.36554981736141	-1.37497325766565	0.219927039569124	9.35093350699899
Chr6:45921196	45921196	rs109328038	0.367363536742587	-1.34871078976681	0.219738300643772	9.03905328962501
Chr6:45922505	45922505	rs134491779	0.365487645036528	-1.37508013441115	0.219966516270243	9.34918050381264
Chr6:45922686	45922686	rs109157345	0.366731456811345	-1.36253970970508	0.219820056828948	9.20403407137737
Chr6:45924772	45924772	rs109057231	0.366730984099699	-1.36384913718274	0.219822529147005	9.22013480762095
Chr6:45925842	45925842	rs134756376	0.365589106145251	-1.37714043999532	0.220000548888342	9.37233608810906
Chr6:45926144	45926144	rs110453467	0.365646981091534	-1.37657123685236	0.219920518883308	9.37148002386953
Chr6:45928257	45928257	rs109006928	0.366139933390632	-1.3640999632162	0.21989344039249	9.21778159144419
Chr6:46027417	46027417	rs440641148	0.286281306403094	-1.42821932462085	0.2355732287887	8.83688782138401
Chr6:46036305	46036305	rs209836235	0.484977234636871	-1.36716541644875	0.213465441857331	9.77647102068512
Chr6:46038676	46038676	rs382034784	0.287339310270735	-1.43614235880933	0.235452956367317	8.9355655699789
Chr6:46070686	46070686	rs210634827	0.280995315857327	-1.50989136288361	0.236326219916503	9.73252429100382
Chr6:46070711	46070711	rs137326714	0.391956972496777	-1.53573461849283	0.21771456284332	11.6934714464405
Chr6:46070727	46070727	rs137451692	0.392004737859905	-1.53578183689158	0.217722471091406	11.6933500313297
Chr6:46071376	46071376	rs133662499	0.480419563816072	-1.42582570893472	0.21271888840766	10.6354859342417
Chr6:46089508	46089508	rs136576943	0.347583390631715	-1.28577467806378	0.219881455035779	8.27030258821095
Chr6:46089525	46089525	rs137642591	0.34752015470563	-1.28569982810573	0.21985989908773	8.27090549840501
Chr6:46118699	46118699	rs136474797	0.365863021057155	-1.28785540380312	0.219190634993926	8.34275271188343
Chr6:51054665	51054665	rs137498376	0.471020810055866	1.30507513326537	0.221389899001552	8.39331423810854
Chr6:51056416	51056416	rs209321514	0.468044810915342	1.33297271599255	0.220789563048046	8.76889739028222
Chr6:51058583	51058583	rs208946642	0.467167275461968	-1.33357702290406	0.220448295635418	8.80116742493867
Chr6:51060663	51060663	rs110351976	0.471927041254835	1.33279124856715	0.221345323060314	8.72633174686729
Chr6:51062021	51062021	rs132959980	0.477938461538462	1.33408726607797	0.219979714983658	8.84184726871391
Chr6:51062175	51062175	rs109526007	0.468366920928234	1.33440224306871	0.219831447707188	8.85664727452302
Chr6:51062466	51062466	rs207989372	0.468439460678986	1.33434503292345	0.21982151519613	8.85668485234314
Chr6:51064493	51064493	rs110077298	0.468370681134508	1.33577369168658	0.21962997862248	8.88834291804604
Chr6:51065999	51065999	rs133925622	0.47825975504942	1.32266925492563	0.218060849038479	8.84453909055434
Chr6:53512412	53512412	rs43133639	0.484007660077353	-1.31194980810404	0.212444653381921	9.14142459395245
Chr6:53512946	53512946	rs43133634	0.483267920068758	-1.3140852172937	0.21240990882491	9.17158947809837
Chr6:53513044	53513044	rs43133633	0.48351549204985	-1.3139406460012	0.212396568342198	9.17079242120111
Chr6:53513178	53513178	rs43133632	0.485317930812205	-1.31898894962988	0.213166476599888	9.1744467939356
Chr6:53513468	53513468	rs134369537	0.485155436183928	-1.31862154124276	0.21313613474983	9.17214628114931
Chr6:53513615	53513615	rs43132428	0.484009529437043	-1.31549379424146	0.212651399668098	9.17049337862438
Chr6:53514657	53514657	rs43132417	0.483605898152127	-1.31446614708023	0.212497901335832	9.16949074702984
Chr6:53515160	53515160	rs43132414	0.459428104856038	-1.2929988223623	0.210910974194133	9.0193944295181
Chr6:53515555	53515555	rs43132413	0.45940358831113	-1.2928578552536	0.210907235666641	9.01788006285918
Chr6:53515888	53515888	rs43132410	0.459968210141813	-1.2943322876875	0.211130872557152	9.01920692796001
Chr6:53515926	53515926	rs43132408	0.459659422002578	-1.29358875932999	0.21100786934678	9.01934207466996
Chr6:53515998	53515998	rs382304626	0.454416351525569	-1.31028269963835	0.213251685868001	9.05666038558506
Chr6:53516268	53516268	rs109140858	0.459312021916631	-1.29292319616946	0.210908458180914	9.01862212632907
Chr6:53516311	53516311	rs134525026	0.459312419424151	-1.29292751495661	0.210908940967397	9.0186395623178
Chr6:53516326	53516326	rs109562358	0.459312602062742	-1.29293035920144	0.210908710373379	9.01869418342551
Chr6:53516345	53516345	rs136510947	0.462103448646326	-1.30000943815695	0.212035357183743	9.02089435225998
Chr6:53516416	53516416	rs110475715	0.459303856897293	-1.29289277221008	0.210902549197213	9.01869652813668
Chr6:53516424	53516424	rs110114939	0.45932496776966	-1.29293337327948	0.210910617716382	9.01858285416275
Chr6:53516796	53516796	rs110033559	0.459309787279759	-1.29291091649349	0.210906742326119	9.0185995349202
Chr6:53517068	53517068	rs43133668	0.464679834550924	-1.3066631632877	0.213083780540377	9.02376124515483
Chr6:53517460	53517460	rs135094467	0.459624237215299	-1.29273375312124	0.211000839893218	9.00893379875056
Chr6:53517598	53517598	rs43133663	0.459966158143532	-1.29507736844208	0.211114869985226	9.03001663755697
Chr6:53518282	53518282	rs381257199	0.459399398366996	-1.29297703692981	0.210954100701142	9.01572430697023
Chr6:53518759	53518759	rs43133657	0.462469381177482	1.30068465857017	0.212195555008007	9.01698028318261
Chr6:53518973	53518973	rs473850547	0.460502932960894	1.29578484811805	0.211380749000152	9.01819190329908
Chr6:53526222	53526222	rs377809659	0.459914707778255	-1.28926762728942	0.210633792259464	8.99331238898618
Chr6:53526550	53526550	rs443663747	0.477892909325312	-1.3386794362354	0.217745902956658	9.06641194944349
Chr6:53527024	53527024	rs378836810	0.459987849162011	-1.28905721718009	0.210624573415321	8.99133732373613
Chr6:53527318	53527318	rs385819846	0.459961162440911	-1.28881461884205	0.210621919289782	8.98843433721054
Chr6:53527384	53527384	rs380796442	0.459946551353674	-1.28887252923762	0.210631411944005	8.98843208009901
Chr6:53527572	53527572	rs381965688	0.459854823807477	-1.28875175682013	0.210604307555227	8.98901026172272
Chr6:53528306	53528306	rs378917205	0.459833487322733	-1.28879594549367	0.210618781064009	8.98844113063822
Chr6:53528375	53528375	rs383010995	0.45986908036098	-1.288808889425	0.210621656179929	8.98838151016382
Chr6:53528506	53528506	rs385711377	0.459923173614095	-1.28847502464187	0.210591050339705	8.9865015435715
Chr6:53528557	53528557	rs380585422	0.461646314997851	-1.29303718678305	0.211255079163199	8.99288686231821
Chr6:53528642	53528642	rs383012869	0.459923291792007	-1.28847501265881	0.210591125884582	8.98649546232223
Chr6:53528725	53528725	rs137667935	0.461822367855608	-1.28836070229884	0.211301289191954	8.92959119349418
Chr6:53529007	53529007	rs132914036	0.461217533304684	-1.29204989585062	0.211112092441972	8.99145225481504
Chr6:53529356	53529356	rs135648799	0.459924677696605	-1.28831356731727	0.210587921927565	8.98467649061727
Chr6:53529426	53529426	rs110084139	0.459938429308122	-1.28832496653798	0.210592878899914	8.98443380480997
Chr6:53529515	53529515	.	0.457361097980232	-1.29701383664336	0.211795250513184	9.00144062040928
Chr6:53529539	53529539	rs135514419	0.459933616244091	-1.28828455730495	0.210585387671249	8.98450329623324
Chr6:53529668	53529668	rs43462001	0.453628223033949	-1.30998365703552	0.213587374056263	9.02670598937596
Chr6:53532954	53532954	rs43461995	0.459738354103997	1.28757473003791	0.210582792703585	8.97560669310861
Chr6:53533025	53533025	rs43461994	0.45984852814783	1.28746907643844	0.210543766511129	8.97731130952056
Chr6:53533063	53533063	rs43461993	0.459840717662226	1.28728236052965	0.210543536748165	8.97493567329447
Chr6:53533185	53533185	rs43461992	0.459660474860335	1.28781207988308	0.21062220018124	8.97556054970076
Chr6:53533219	53533219	rs43461990	0.45962414052428	-1.28788462535609	0.210630437154238	8.9758447924169
Chr6:53533308	53533308	rs43461988	0.459901804899012	1.28726077095674	0.210566000332325	8.97289865439737
Chr6:53533915	53533915	rs43461984	0.459793371293511	1.28696173324847	0.210530745244096	8.97182822241398
Chr6:53534474	53534474	rs383651849	0.459685668242372	1.28735741395372	0.210584482278622	8.9726892172078
Chr6:53535624	53535624	rs110593087	0.461483584013752	1.29231619555247	0.211318773029436	8.97869060841215
Chr6:53535791	53535791	rs134406749	0.455837999570262	1.28528264007411	0.212057021782316	8.83229170131981
Chr6:53535829	53535829	rs133475738	0.45384576708208	1.28433750976467	0.212803107318666	8.76365176614073
Chr6:53535912	53535912	rs208237437	0.459655554361839	1.28623387826641	0.210584236624253	8.95831647921683
Chr6:53536248	53536248	rs43462006	0.444725719810915	1.2736283095526	0.21576241188355	8.41420299809852
Chr6:53536289	53536289	rs43462007	0.459733938547486	1.28664667006109	0.210533426071252	8.96758045191298
Chr6:53536823	53536823	rs43462014	0.445997905027933	1.27496156492723	0.215385115227735	8.45743302211169
Chr6:53536834	53536834	rs43462015	0.447590191233348	1.27740716999584	0.214891747226365	8.52295069902486
Chr6:53537061	53537061	rs43462016	0.458029146970348	1.28616240176703	0.211205809422075	8.90900434215956
Chr6:53537165	53537165	rs43462017	0.452480156854319	1.28329590558079	0.213297599716157	8.71339604531313
Chr6:53537923	53537923	rs43462022	0.460931800601633	1.28917454609674	0.210983623000969	8.96472357736993
Chr6:53538548	53538548	rs43462024	0.458015126772669	1.28586718222881	0.211190643780706	8.90642168288684
Chr6:53538615	53538615	rs43462025	0.458008229480017	1.28589051299824	0.211195148449035	8.90636953473932
Chr6:53538617	53538617	rs43462026	0.458016448216588	1.28612613864573	0.211236348624892	8.90617573713648
Chr6:53538834	53538834	rs43462028	0.458322357112162	1.28608599383716	0.211206330320781	8.90799125286794
Chr6:53539089	53539089	rs43462029	0.457711248388483	1.28556759150603	0.211300104431512	8.89413454540268
Chr6:53539866	53539866	rs43462632	0.459762279759347	1.28631586171748	0.210470424616797	8.96827541221568
Chr6:53540086	53540086	rs43462634	0.459777632144392	1.28608621593486	0.210469741677165	8.96538543187626
Chr6:53540132	53540132	rs43462635	0.459817253975075	1.28617225246155	0.210477059576786	8.96591499761856
Chr6:53540274	53540274	rs43462636	0.459674258702192	1.28635375820216	0.210521116948882	8.96479104615585
Chr6:53540350	53540350	rs208235746	0.459686269875376	1.2862464721028	0.210503638398799	8.96478481386353
Chr6:53540701	53540701	rs43462640	0.459823130640309	1.28570398280887	0.210456338162539	8.96153644716071
Chr6:53540744	53540744	rs43462642	0.45967905027933	1.28626229717893	0.210509303655374	8.96454402908589
Chr6:53540878	53540878	rs43462643	0.459669993553932	1.28625832283418	0.210512995818016	8.96420404308317
Chr6:53540905	53540905	rs43462644	0.45983138160722	1.2857040073344	0.210453002163951	8.96179792623801
Chr6:53541354	53541354	rs43462646	0.459831456811345	1.28570023744968	0.210452745703612	8.96176969371393
Chr6:53542006	53542006	rs378928344	0.457944950580146	1.29196126818756	0.211326184991181	8.97357844572454
Chr6:53542352	53542352	rs43462651	0.459926783412119	1.2855436208536	0.210469818903682	8.95842663184443
Chr6:53542601	53542601	rs43462652	0.429906768371293	1.39087278291623	0.225206317679198	9.1427969758129
Chr6:53544816	53544816	rs137613793	0.459919134078212	1.28511944154391	0.210390980769346	8.95916180461835
Chr6:53546215	53546215	rs43462661	0.459902202406532	1.28491674641675	0.21039251804632	8.95644380298682
Chr6:53547692	53547692	rs109113625	0.451750880962613	-1.31259066782255	0.214287232519031	9.0054292046564
Chr6:53554953	53554953	rs43679670	0.46047015470563	1.28488429650277	0.210528456947913	8.94539973117862
Chr6:53561845	53561845	rs43679679	0.459974559518694	1.28337492249179	0.210327417206565	8.94178239536553
Chr6:53564150	53564150	rs110985680	0.459974559518694	1.28337492249179	0.210327417206565	8.94178239536553
Chr6:53565952	53565952	rs379419894	0.459979275891706	1.28339905874012	0.210325524270317	8.94223947585134
Chr6:53567165	53567165	rs43679684	0.454368994413408	1.3033872315099	0.212997573352542	8.98888793861098
Chr6:53567347	53567347	rs137594060	0.458261538461538	1.28240047395625	0.211010448411386	8.8762577064017
Chr6:53569073	53569073	rs377938917	0.441386989686291	1.33072253079661	0.219043109434726	8.87018342976907
Chr6:53569358	53569358	rs385267834	0.458759303824667	1.28353574181047	0.210841176048916	8.90382511638512
Chr6:53571926	53571926	rs43679690	0.452925580146111	1.30957413784865	0.213715732619531	9.01155462286727
Chr6:53572013	53572013	rs43679689	0.460040739149119	1.28335992761391	0.21031629965537	8.94245924194014
Chr6:53575111	53575111	rs110367242	0.46005871293511	1.28345780689828	0.210297214573021	8.9452051709704
Chr6:53575470	53575470	rs43679691	0.460061388053288	1.2834656687501	0.210296079521643	8.94539465521749
Chr6:53576520	53576520	rs43679692	0.458155285775677	1.28264766240872	0.211081887632362	8.87388053650897
Chr6:53576720	53576720	rs43679693	0.461744929093253	1.28771185551476	0.210958759160998	8.94797179660941
Chr6:53576959	53576959	rs110571481	0.484345015040825	1.33993328371494	0.219770669916781	8.92876431218524
Chr6:53577064	53577064	rs110574724	0.460092232488182	1.28360559878568	0.210281691178691	8.94831305750031
Chr6:53577178	53577178	rs210374984	0.46013515255694	1.28362035791425	0.210299174637448	8.94713463750157
Chr6:53578222	53578222	rs137503542	0.450813859045982	1.30841521356409	0.214516605163249	8.93523751293736
Chr6:53579668	53579668	rs383078441	0.454015943274602	-1.30533135406637	0.213104056993618	9.00527805092342
Chr6:53579927	53579927	rs135734668	0.460164965620971	-1.28366773573589	0.210194069499862	8.95596872571831
Chr6:53580051	53580051	rs380209207	0.444214911903739	-1.3375616012631	0.21815801740464	9.02106225617145
Chr6:53580055	53580055	rs381585506	0.439082509669102	1.34118263910515	0.220123266653653	8.91775672005451
Chr6:53580458	53580458	rs43203280	0.460125494198539	-1.28333135864466	0.210157068296562	8.9545523919264
Chr6:53583375	53583375	rs43462671	0.460430554361839	1.28259275146402	0.210272870149025	8.93602678676463
Chr6:53588268	53588268	rs109684469	0.460345315857327	-1.27678190694164	0.209975123319943	8.88486875030906
Chr6:54971814	54971814	rs382552570	0.329056789858186	1.40090505440001	0.234768741644532	8.58286114237285
Chr6:54972866	54972866	rs207601911	0.273772335625269	1.48662569097763	0.247210352179759	8.70581746482688
Chr6:54973138	54973138	rs209239366	0.273784239363988	1.48668579687771	0.247206919658395	8.70668551939361
Chr6:54976232	54976232	rs211288560	0.27313242372153	1.47559308686021	0.247759911042767	8.55272616650904
Chr6:60304193	60304193	.	0.487593102707349	-1.33377868243389	0.220686254725921	8.7861851869958
Chr6:60324615	60324615	rs133293344	0.490921776966051	-1.30633672875606	0.215840493759073	8.80901949470406
Chr6:88221574	88221574	rs382085542	0.137915223463687	1.89447553383819	0.30939607501013	8.99937541080141
Chr6:88228258	88228258	rs379283292	0.135435571551354	1.88310095058318	0.308586482238081	8.94326031126121
Chr6:88228889	88228889	rs385388155	0.15920426514826	-1.81453792427582	0.288050128570983	9.48210757006711
Chr6:88229308	88229308	rs43474140	0.160175150408251	-1.81839661513059	0.288333549447768	9.50207511977958
Chr6:88232132	88232132	rs378434530	0.135427879243661	1.88300899790063	0.308582746468612	8.94265655738897
Chr6:88233956	88233956	rs209921672	0.159216759776536	1.81446604876221	0.288049675818757	9.48144253530666
Chr6:88237763	88237763	rs43474148	0.159221433175763	-1.81450228836529	0.288038961472275	9.48244201836135
Chr6:88244368	88244368	rs382536976	0.135793715083799	1.89668349482241	0.310300794042457	8.970380161102
Chr6:88245598	88245598	rs383214340	0.133087193811775	1.88226986282426	0.309948451387433	8.86397473414119
Chr6:88246246	88246246	rs208082957	0.135982584873227	-1.87118070447135	0.310913993354637	8.71835578341353
Chr6:88249131	88249131	rs384018739	0.132854619681994	1.88322818000163	0.310331641947538	8.85214998901841
Chr6:98103372	98103372	rs109745117	0.362103384185647	-1.59280863800076	0.227661609791361	11.5166840515744
Chr6:98103455	98103455	rs110158931	0.362104286635153	-1.5928027902994	0.227661973831901	11.5165711253975
Chr6:98105623	98105623	rs109190895	0.375672829823807	-1.50903094164079	0.224280321962535	10.7105199987665
Chr6:98106045	98106045	rs109863781	0.362101278470133	-1.59292503745767	0.22766102306028	11.5183051614062
Chr6:98109509	98109509	rs110151472	0.362028233777396	-1.5939509352339	0.227673715803501	11.5309147476301
Chr6:98114512	98114512	rs210947132	0.362015943274603	-1.59432611702717	0.22768078255066	11.5352990071216
Chr6:98115824	98115824	rs208894094	0.361915513536743	-1.59499376171209	0.227742640919275	11.5384549950405
Chr6:98124241	98124241	rs384027278	0.328879512247529	-1.45715127431607	0.238148572649266	8.98728397071191
Chr6:98124450	98124450	.	0.339075042973786	-1.42241889053954	0.231357811187887	9.06705502441217
Chr6:98125199	98125199	rs379558359	0.384758390631715	-1.47985036274003	0.228116099615412	10.010842582436
Chr6:98379253	98379253	rs208001345	0.391766706059304	-1.32998297807069	0.224621175694756	8.4615021992243
Chr6:98383566	98383566	rs43480377	0.384592082079931	-1.35894505362134	0.228832020979067	8.50768986198935
Chr7:65085660	65085660	rs110777542	0.484826192522561	-1.27021354939128	0.215499446495357	8.39164570272211
Chr7:65085817	65085817	rs110312659	0.487317801890847	-1.27661882291318	0.216770709088165	8.37856120497342
Chr7:65086262	65086262	rs109980873	0.494273753760206	-1.30178397661567	0.222910470654397	8.25053434114657
Chr7:65090748	65090748	rs110755695	0.488698012462398	-1.28767222858009	0.217672377084568	8.44746714082865
Chr7:65091627	65091627	rs110152430	0.483658272453803	-1.27097146491726	0.215604196132552	8.39334534627657
Chr7:65094834	65094834	rs135120129	0.484606854318866	-1.26972742460488	0.215379445535735	8.39432453496413
Chr7:65095787	65095787	rs136519417	0.483087612806188	-1.26719450237971	0.215660700752693	8.34370822677692
Chr7:65096819	65096819	rs134128866	0.484197722389342	-1.26643113852526	0.215374192076438	8.35482231237429
Chr7:65096848	65096848	rs109833996	0.484459174903309	-1.26600342509292	0.215283940249133	8.35606719078423
Chr7:65098260	65098260	rs135668525	0.484726804899012	-1.26170723039655	0.215066529379862	8.31959025253428
Chr7:65098280	65098280	rs136735418	0.486291587881392	-1.27377768978638	0.214155590953802	8.53211751047857
Chr7:65098281	65098281	rs134473752	0.486292415126773	-1.27377034146967	0.214155388223342	8.53204206617917
Chr7:65098283	65098283	rs136102073	0.486292683712935	-1.27376783743988	0.214155196844594	8.53202529180333
Chr7:65098982	65098982	rs111007419	0.485983809626128	-1.2710748688486	0.214216894414078	8.49449507581246
Chr7:65101466	65101466	rs526536085	0.490329834550924	-1.27925287424335	0.216058069313112	8.46116381915487
Chr7:65144610	65144610	rs209078714	0.476660786420284	-1.36514171777889	0.212704473767927	9.8142768040388
Chr7:67262656	67262656	rs109052464	0.312420605930382	-1.37005009833591	0.230497438119385	8.52153787107179
Chr7:67329446	67329446	rs133580829	0.287600698324022	-1.43506486601331	0.233852282493694	9.03587068891799
Chr7:67337951	67337951	rs134727802	0.27809957026214	-1.4099663370632	0.236334549912998	8.57971155935173
Chr7:67339209	67339209	rs109333759	0.287519273743017	-1.43748119691575	0.233766013053659	9.07003044251597
Chr7:67339727	67339727	rs134013378	0.278198259561667	-1.41006288218966	0.236378204258182	8.57788271036392
Chr7:67340040	67340040	rs110225408	0.278238676407392	-1.41172700017854	0.236349455408047	8.59837944282355
Chr7:67340294	67340294	rs136443502	0.289125687580576	-1.43833864207637	0.233859552423794	9.07330563998268
Chr7:67340853	67340853	rs110648348	0.287476278470133	-1.43794691299017	0.233839646606227	9.07018043815206
Chr7:67341222	67341222	rs109418777	0.288153846153846	-1.42842524360978	0.23413727631149	8.93910672996258
Chr7:67365514	67365514	rs109744297	0.27845466265578	-1.40657924637322	0.236420191245539	8.53627646466928
Chr7:67370272	67370272	rs134592827	0.278520015040825	-1.406134494482	0.236394612372507	8.53302056945794
Chr7:67370379	67370379	rs136869300	0.27859469273743	-1.40575605926812	0.236436702831346	8.52602630723766
Chr7:67376389	67376389	rs136668234	0.278540631714654	-1.40635420015293	0.236422683728211	8.53360726516049
Chr7:67377058	67377058	rs134232191	0.278573581865062	-1.40665894057011	0.236425654394953	8.53680162638772
Chr7:67387515	67387515	rs135963762	0.278545971207563	-1.40278606542971	0.236490296010522	8.48950199738453
Chr7:67399548	67399548	rs136905153	0.268645412548346	-1.45475923888961	0.245403803355587	8.47989399372981
Chr7:70422428	70422428	rs207987634	0.231439922647185	1.4686550949758	0.25029388162806	8.32253095663113
Chr7:70422997	70422997	rs379636705	0.23140699398367	1.46864537047305	0.250287193706419	8.32283727238118
Chr7:70423174	70423174	rs381732244	0.247594886119467	1.53016752196223	0.244944710193865	9.33726882089663
Chr7:70423858	70423858	rs211376801	0.247594091104426	1.53016635725491	0.244944324548045	9.33728281119032
Chr7:70423890	70423890	rs207949416	0.231438450795015	1.46864299816701	0.25029347558666	8.32243015422951
Chr7:70424107	70424107	rs211553167	0.247731865062312	1.53044850725416	0.244985731454202	9.33754675433257
Chr7:70424300	70424300	rs208343892	0.231406392350666	1.46863578799817	0.250286918300421	8.32275460302772
Chr7:70424506	70424506	rs210354693	0.231422067039106	1.46870220518391	0.250295038706086	8.32294935883618
Chr7:74034617	74034617	rs109966854	0.466343360550064	1.25974061497992	0.213480782968348	8.40907251246949
Chr7:74045476	74045476	rs110960165	0.468247195960464	1.26560808449855	0.21411858023855	8.43474680531308
Chr7:75531841	75531841	rs208004246	0.156578631284916	1.79095687984313	0.303716808182256	8.39822267968351
Chr7:75532713	75532713	rs210483628	0.156525311559948	1.79485044625224	0.303856317566604	8.42461390885217
Chr7:75533533	75533533	rs380900862	0.153181607219596	1.79447724880987	0.306746995622508	8.27662754038731
Chr7:75533614	75533614	rs439975230	0.153170208422862	1.79453141204738	0.306742718665691	8.27729612692407
Chr7:75533619	75533619	rs446912790	0.15317288354104	1.79452230697342	0.306743440993754	8.27718356577826
Chr7:75534002	75534002	rs208959406	0.152974838848303	1.79793268714433	0.306640330389393	8.31111957179594
Chr7:75535165	75535165	rs211303995	0.153977385045122	1.79654730954251	0.307011997120475	8.28101308914383
Chr7:75536248	75536248	rs207725849	0.154486183927804	1.7949108458879	0.307192251630609	8.25833284592589
Chr7:75536933	75536933	rs211178062	0.152963483025355	1.79789532635209	0.306635749479312	8.31103068608625
Chr7:75537423	75537423	rs383116585	0.152963483025355	1.79789532635209	0.306635749479312	8.31103068608625
Chr7:75537879	75537879	rs210370718	0.152963483025355	1.79789532635209	0.306635749479312	8.31103068608625
Chr7:75537924	75537924	rs210817848	0.152963633433606	1.79789183594383	0.306635742114613	8.31100150829705
Chr7:75538888	75538888	rs209481965	0.152987247529007	1.79785250290979	0.306645302442707	8.31019417793539
Chr7:75539130	75539130	rs133139608	0.152963483025355	1.79789532635209	0.306635749479312	8.31103068608625
Chr7:75540024	75540024	rs209144272	0.152994166308552	1.79778638534675	0.306607364540061	8.31151732677786
Chr7:75546285	75546285	rs210939559	0.155601106574989	1.81535731272027	0.303777920605823	8.60600268827038
Chr7:75546400	75546400	rs208402965	0.155603008165019	1.81536578591599	0.303778631354276	8.60603943940756
Chr7:75546649	75546649	rs379828371	0.155602084228621	1.8153698899791	0.303778513030931	8.60608128133669
Chr7:75546670	75546670	rs383285797	0.15562098195101	1.8153264642823	0.303785208306868	8.60535567759719
Chr7:75546947	75546947	rs378361323	0.155602062741728	1.81536763097866	0.303778150721476	8.60608046512059
Chr7:75547036	75547036	.	0.151964686291362	1.85872433567164	0.311101717279234	8.60261030701315
Chr7:75547098	75547098	rs211666838	0.155601772668672	1.81534132827453	0.303777578487449	8.60588145489004
Chr7:75547648	75547648	rs210492242	0.155601772668672	1.81534132827453	0.303777578487449	8.60588145489004
Chr7:75547708	75547708	rs211494189	0.155601772668672	1.81534132827453	0.303777578487449	8.60588145489004
Chr7:75547748	75547748	rs382788998	0.155601772668672	1.81534132827453	0.303777578487449	8.60588145489004
Chr7:75547749	75547749	rs385069117	0.15562711645896	1.81552716437667	0.303768746456625	8.60795682958156
Chr7:75547796	75547796	rs208599300	0.155627492479587	1.8155019665311	0.303769546237296	8.60769608148398
Chr7:75547914	75547914	rs211004866	0.154376299957026	1.82969237160877	0.306172380277477	8.60622636544731
Chr7:75547927	75547927	rs207742985	0.154376299957026	1.82969237160877	0.306172380277477	8.60622636544731
Chr7:75548040	75548040	rs209228825	0.154376299957026	1.82969237160877	0.306172380277477	8.60622636544731
Chr7:75548117	75548117	rs210078823	0.155623334765793	1.81542106287704	0.303766952356614	8.60712723039151
Chr7:75548172	75548172	rs383792805	0.154376299957026	1.82969237160877	0.306172380277477	8.60622636544731
Chr7:75548428	75548428	rs209297004	0.154888751611517	1.82407090649108	0.305207355771902	8.60748624737554
Chr7:75548519	75548519	rs210542839	0.154431521272024	1.83327689010522	0.306190796728796	8.63623205555148
Chr7:75548540	75548540	rs208414699	0.154403341211861	1.83172934930655	0.306191798032859	8.62280908529126
Chr7:75548549	75548549	rs384587273	0.154421776966051	1.83287594854878	0.306198687823253	8.63235858298615
Chr7:75548569	75548569	rs379774427	0.155692017619252	1.81830811607658	0.303847496192051	8.62805870616763
Chr7:75548742	75548742	rs209045805	0.155582198109153	1.81847700111347	0.303933357252845	8.62505678370751
Chr7:75548774	75548774	rs379450990	0.155583003867641	1.81848700852628	0.303933262959669	8.62514877982257
Chr7:75548841	75548841	rs211389514	0.155654856037817	1.81834151366785	0.303885211687814	8.62638477628996
Chr7:75548869	75548869	rs208400718	0.153182649333906	1.85767579512586	0.308961467969918	8.70326493319428
Chr7:75548881	75548881	rs209815523	0.153021057155135	1.84746880624441	0.308937627027245	8.61693018839285
Chr7:75549467	75549467	rs385618649	0.15541294585303	1.81669471814859	0.304093443336189	8.60124123547902
Chr7:75549704	75549704	rs211446290	0.155418210141814	1.8168226724967	0.304094572861527	8.60229398687892
Chr7:75549815	75549815	rs208195843	0.155413998710786	1.81680076257123	0.304093158020456	8.60217710163041
Chr7:75549996	75549996	rs210144678	0.155420272883541	1.81682957835005	0.304094977540638	8.60233296983474
Chr7:75550156	75550156	rs210931393	0.155375021486893	1.81691001657769	0.304078270014873	8.6038988300339
Chr7:75550177	75550177	rs208856540	0.155388794585303	1.81697492457857	0.304083770902172	8.60417715926045
Chr7:75550281	75550281	rs209562919	0.155389353244521	1.81698399457043	0.304084051385876	8.60424139243417
Chr7:75550328	75550328	rs211688908	0.1571211645896	1.81376952935405	0.304706071255826	8.54425851185573
Chr7:75550879	75550879	rs381749953	0.155382187365707	1.81694334947878	0.304081197723456	8.6040364291139
Chr7:75550946	75550946	rs208883017	0.155381177481736	1.81692502815555	0.304080876554265	8.60389394043351
Chr7:75551141	75551141	rs210173296	0.155390771379459	1.8169880319631	0.304084627325223	8.60424656998571
Chr7:75551200	75551200	rs207648790	0.155388805328749	1.81697601559814	0.304083812504727	8.60418447761682
Chr7:75551206	75551206	rs208565764	0.155374989256553	1.81688094190191	0.304078505792479	8.6036340171722
Chr7:75551234	75551234	rs210998405	0.155269488611947	1.81796384809377	0.304253339213935	8.60396627906188
Chr7:75551301	75551301	rs207721743	0.155299097550494	1.81817666533429	0.304264392721841	8.60524057417784
Chr7:75551476	75551476	rs385743527	0.155290298667813	1.81812168957068	0.304261024367094	8.60493800715897
Chr7:75551577	75551577	rs209646944	0.155284282337774	1.81808154875625	0.304258799818015	8.60470490015594
Chr7:75551628	75551628	rs210374105	0.155282477438762	1.81806638655452	0.304257993513543	8.60461508760373
Chr7:75551671	75551671	rs207846187	0.155298979372583	1.81818200741123	0.304264223525454	8.60529573567145
Chr7:75551693	75551693	rs209319363	0.155282799742157	1.81806921166663	0.304257926012816	8.60464311840265
Chr7:75551702	75551702	rs211230148	0.155282724538032	1.81807126820407	0.304257984665052	8.60465793118765
Chr7:75551758	75551758	rs133542914	0.155261398796734	1.81792449966431	0.304249613453379	8.60381793030267
Chr7:75551797	75551797	rs209459263	0.15598625913193	1.81408606970337	0.304450256889299	8.56016826342299
Chr7:75551817	75551817	.	0.155276160292222	1.81802431831301	0.304255557683859	8.60437620697487
Chr7:75551934	75551934	rs211455912	0.155283938547486	1.81808015949696	0.3042585755465	8.60470447352441
Chr7:75552025	75552025	rs208394636	0.155291587881392	1.81812686992223	0.304261479499578	8.60495937206579
Chr7:75552308	75552308	rs437307204	0.155283616244091	1.81807758202073	0.304258452875977	8.60468845907553
Chr7:75552381	75552381	rs210187146	0.155275558659218	1.81802040900389	0.304255217867541	8.60435989457955
Chr7:75552415	75552415	rs452597533	0.155276783412119	1.81802959633394	0.304256008156929	8.60439866212569
Chr7:75552520	75552520	rs378927251	0.155291297808337	1.8181271686784	0.30426137080814	8.60496760520281
Chr7:75552531	75552531	rs381640334	0.155290363128492	1.81812273905704	0.304260952663352	8.60495083948347
Chr7:75552789	75552789	rs384922830	0.153112290502793	1.84345012761844	0.308507057428965	8.60456234278798
Chr7:75552922	75552922	rs380091958	0.160013064030941	1.82278585373031	0.305781788623228	8.56676771930665
Chr7:75553127	75553127	rs384965545	0.152146325741298	1.8586268902068	0.311165866938839	8.59853015875627
Chr7:75553644	75553644	rs381061103	0.155331585732703	1.8170607961446	0.304117653953992	8.60316448478621
Chr7:75553700	75553700	rs383690714	0.152542726686721	1.85027343073841	0.309670192801495	8.60347996892718
Chr7:75554360	75554360	rs384130580	0.153610571551354	1.83734893149387	0.307558633381535	8.60083510807641
Chr7:75554462	75554462	rs385518315	0.156325365277181	1.82278455462819	0.304443475675094	8.63596706918779
Chr7:75554492	75554492	rs380766750	0.155676332187366	1.81670791841425	0.304370350962408	8.5870067921581
Chr7:75554883	75554883	rs380956305	0.155614675547916	1.81665619979709	0.304119319984554	8.59956423924962
Chr7:75554965	75554965	rs208580274	0.155622443059734	1.81671098348338	0.30412233265231	8.59988369343637
Chr7:75555221	75555221	rs209890886	0.155622432316287	1.81670667323314	0.304122418347115	8.59984181861419
Chr7:75555310	75555310	rs384912212	0.155622980232058	1.81670616234244	0.304122611126604	8.59982738195694
Chr7:75555311	75555311	rs379440365	0.155616673828964	1.81665750694692	0.304118806995725	8.59960220034503
Chr7:75555373	75555373	rs211227458	0.155616663085518	1.81665822099699	0.304118747318936	8.59961149662208
Chr7:75555425	75555425	rs208643283	0.155615438332617	1.81665333944664	0.304119594238415	8.59952517448039
Chr7:75555526	75555526	.	0.155615438332617	1.81665333944664	0.304119594238415	8.59952517448039
Chr7:75555708	75555708	rs385558532	0.155623076923077	1.81666929379648	0.304124056569884	8.59943224866895
Chr7:75555741	75555741	rs379086284	0.155610292221745	1.81658707230808	0.30411762035506	8.59905212100136
Chr7:75555785	75555785	rs382255977	0.15169340352385	1.86404338942591	0.311938785907494	8.60530204153845
Chr7:75555804	75555804	rs386068056	0.151693199398367	1.86403436808891	0.311938905572388	8.60521958441578
Chr7:75555871	75555871	rs380384132	0.155614138375591	1.81662346335353	0.304120861204963	8.5992000223886
Chr7:75556060	75556060	rs385260011	0.155609185646755	1.8165762268399	0.304117584274877	8.59895981549275
Chr7:75556075	75556075	rs208200411	0.155609873227331	1.81658104609933	0.304117985007551	8.59898087797991
Chr7:75556203	75556203	.	0.15561650193382	1.81662728330729	0.304120334296947	8.59926052397998
Chr7:75556260	75556260	rs208890963	0.155617930812205	1.81662763774841	0.304121268342355	8.59921515271511
Chr7:75556300	75556300	rs210734602	0.155615298667813	1.81663614148351	0.304121150290238	8.59929511876181
Chr7:75556322	75556322	rs459191090	0.155615545767082	1.81663610939028	0.304121014418011	8.59930188783621
Chr7:75556325	75556325	rs207646939	0.155609185646755	1.8165762268399	0.304117584274877	8.59895981549275
Chr7:75556344	75556344	rs208971357	0.153442275461968	1.84219753556327	0.308434867635087	8.59753013640262
Chr7:75556363	75556363	rs211297968	0.155608487322733	1.81657233546	0.304117334537829	8.5989389782543
Chr7:75556440	75556440	rs210176190	0.155608487322733	1.81657233546	0.304117334537829	8.5989389782543
Chr8:5672253	5672253	rs43541688	0.333362752470993	1.46238818707135	0.23537459109445	9.24397057131342
Chr8:5826756	5826756	rs136920380	0.277452836269875	1.55490487724969	0.244556749730094	9.6456518637599
Chr8:5874278	5874278	.	0.448817565535024	-1.25945244488786	0.215561639058331	8.25755574990304
Chr8:6257069	6257069	rs110033262	0.487584185646755	-1.37266246455494	0.215464600325815	9.68111780559968
Chr8:6257632	6257632	rs109183828	0.453736237645037	-1.41770328839895	0.217974129801109	10.0586273895912
Chr8:20911190	20911190	rs42839663	0.427081252685862	1.36982415362705	0.224709594648948	8.92611034166769
Chr8:20912169	20912169	rs210963395	0.427091168886979	1.36967195840113	0.224689227245315	8.92577451350313
Chr8:20912311	20912311	rs378506151	0.427104351095832	1.36945129368425	0.224695301310092	8.92268815616487
Chr8:20912826	20912826	rs42839665	0.427093210141813	1.36939326268516	0.224683402917095	8.92286165130095
Chr8:20922312	20922312	rs42839641	0.428565610227761	1.37577533442306	0.225337429397541	8.95149694383876
Chr8:21004966	21004966	rs110314640	0.425178061882252	1.39046678736558	0.228018358122596	8.93168838113273
Chr8:21005516	21005516	rs109381998	0.426092694456382	1.40694076156661	0.229153275081776	9.04428697621268
Chr8:21631030	21631030	rs42557271	0.478291695315857	1.3816755258214	0.228588183435828	8.7878127814727
Chr8:22179337	22179337	rs385765306	0.209143736570692	-1.70598466760088	0.269453953052326	9.57080643859529
Chr8:22301325	22301325	rs475636471	0.155758229480017	-1.80242513778496	0.304484366684593	8.45781959186517
Chr8:24394853	24394853	rs41893646	0.282256080790718	-1.51419940544951	0.245580866130792	9.11501180480119
Chr8:27408061	27408061	rs463684053	0.123566630855178	2.07135536103834	0.329179966021896	9.46293526781496
Chr8:27412477	27412477	rs476078805	0.123566630855178	2.07135536103834	0.329179966021896	9.46293526781496
Chr8:27421307	27421307	rs382858340	0.168357649333906	1.75312801790827	0.286230971373136	9.00405618081586
Chr8:27421600	27421600	rs209192548	0.168764933390632	1.75515376232842	0.286390785046973	9.01394118414856
Chr8:27421679	27421679	rs384121693	0.168705199828105	1.7533168510517	0.286371041804673	8.99774110395469
Chr8:27422536	27422536	rs211322187	0.168496476149549	1.75332537770577	0.286287488470991	9.00265113391026
Chr8:27425139	27425139	rs42395360	0.465674215728406	-1.32068302413935	0.217539222134031	8.85904867487033
Chr8:27431616	27431616	rs384006905	0.167967587021917	1.80731113497818	0.285990250424703	9.53798354246736
Chr8:27433498	27433498	rs383448093	0.16831527718092	1.80719749075765	0.286104132685369	9.52987742017023
Chr8:27443309	27443309	rs384576728	0.159922754619682	1.84034964012734	0.292836842079474	9.44100486408687
Chr8:27449442	27449442	rs208925910	0.166083057584873	1.78070042586954	0.286490240348666	9.25094765727674
Chr8:27449946	27449946	rs385656175	0.16644343575419	1.78110176660014	0.28662792316299	9.24660274389642
[truncated: 15,389 more rows]
